# Supplementary material for: Zanthoxylum-specific whole genome duplication and recent activity of transposable elements in the highly repetitive paleotetraploid Z. bungeanum genome
Source: Hortic Res. 2021 Sep 3;8:205. doi: 10.1038/s41438-021-00665-1 (PMC8417289; doi:10.1038/s41438-021-00665-1)
Supplement: Supplementary file 3 — Data Set 1 [file 41438_2021_665_MOESM3_ESM.xls]

## Sheet: 3
Table S3 Chromosomal-level scaffolding using Hi-C data
Group	Contig number	Length (bp)
Lachesis Group1	475	119529289
Lachesis Group2	476	117599084
Lachesis Group3	463	116841367
Lachesis Group4	476	108542203
Lachesis Group5	450	108538684
Lachesis Group6	437	106459743
Lachesis Group7	459	105415674
Lachesis Group8	415	100765870
Lachesis Group9	347	95670063
Lachesis Group10	367	88458293
Lachesis Group11	351	87906837
Lachesis Group12	275	86433574
Lachesis Group13	371	84809750
Lachesis Group14	341	84470232
Lachesis Group15	322	84246381
Lachesis Group16	327	83747837
Lachesis Group17	353	83699575
Lachesis Group18	362	78403995
Lachesis Group19	324	77908881
Lachesis Group20	274	75905280
Lachesis Group21	295	75362136
Lachesis Group22	345	75272755
Lachesis Group23	317	74181390
Lachesis Group24	313	72723971
Lachesis Group25	287	70377614
Lachesis Group26	315	69911312
Lachesis Group27	295	67364870
Lachesis Group28	289	65871358
Lachesis Group29	261	63839124
Lachesis Group30	241	63629013
Lachesis Group31	262	63478645
Lachesis Group32	262	59932673
Lachesis Group33	267	59779596
Lachesis Group34	198	58796574
Lachesis Group35	261	58546324
Lachesis Group36	248	56004342
Lachesis Group37	217	55963383
Lachesis Group38	191	55406154
Lachesis Group39	112	55340170
Lachesis Group40	218	53249580
Lachesis Group41	233	53103374
Lachesis Group42	252	52825054
Lachesis Group43	148	51792381
Lachesis Group44	207	47672396
Lachesis Group45	200	47440095
Lachesis Group46	202	46527168
Lachesis Group47	203	44778061
Lachesis Group48	192	43582217
Lachesis Group49	186	40392765
Lachesis Group50	144	40367511
Lachesis Group51	84	38505420
Lachesis Group52	67	35535604
Lachesis Group53	57	33707839
Lachesis Group54	149	32674607
Lachesis Group55	168	32289189
Lachesis Group56	133	32061940
Lachesis Group57	134	30421583
Lachesis Group58	119	30241777
Lachesis Group59	120	29915468
Lachesis Group60	101	29912402
Lachesis Group61	119	27813012
Lachesis Group62	135	27374959
Lachesis Group63	89	27086933
Lachesis Group64	118	26274104
Lachesis Group65	89	23214091
Lachesis Group66	62	18898317
Lachesis Group67	33	7577432
Lachesis Group68	12	2535334
Unclustered sequences	264 (1.56)	110205809 (2.60)
Total Sequences Clustered (%)	16,615 (98.44)	4,228,712,096 (99.89)
Total Sequences Ordered and Oriented (%)	16,611 (98.41)	4,124,904,629 (85.07)

## Sheet: 11
Table S11 The single-copy orthologous genes used for phylogenetic analysis
A. hypogaea	A. thaliana	B. napus	C. annuum	C. sativus	C. sinensis	D. longan	G. hirsutum	N. tabacum	O. sativa	P. nigrum	P. somniferum	S. indicum	V. vinifera	Z. bungeanum	Z. mays	A. trichopoda
Araip.GN6XE.1	rna45408	BnaC05g47000D	PHT87797	CsaV3_3G012980.1	Cs6g02040.1	Dlo_007131.1	D02G040600.1	XM_016634492.1	Os12t0406200-01	Pn8.1312	XM_026594127.1	XM_011075152.2	VIT_05s0020g03900.t01	EVM0058719.1	Zm00001d048157	scaffold00026.14
Araip.H5GIN.1	rna43023	BnaC01g16050D	PHT84964	CsaV3_2G029630.1	Cs3g26260.2	Dlo_020360.1	D06G005800.1	XM_016588241.1	Os06t0716700-02	Pn17.306	XM_026538062.1	XM_020695364.1	VIT_18s0001g14500.t01	EVM0020752.1	Zm00001d036401	scaffold00041.114
Araip.KS8W2.1	rna8171	BnaC08g05570D	PHT83949	CsaV3_6G005330.1	Cs3g21200.2	Dlo_024739.1	D05G244300.1	XM_016641755.1	Os02t0541325-00	Pn9.385	XM_026549554.1	XM_020698889.1	VIT_18s0076g00360.t01	EVM0083772.1	Zm00001d016720	scaffold00030.1
Araip.PH39G.1	rna31188	BnaC07g48950D	PHT61476	CsaV3_3G027030.1	Cs2g25310.1	Dlo_010131.1	D07G235300.1	XM_016611830.1	Os01t0970700-01	Pn3.739	XM_026526232.1	XM_011100584.2	VIT_14s0068g02070.t01	EVM0020663.1	Zm00001d040221	scaffold00013.127
Araip.5W87H.1	rna49913	BnaC03g08460D	PHT75296	CsaV3_2G009180.1	Cs4g01990.1	Dlo_016032.1	D05G009400.1	XM_016630818.1	Os09t0422500-01	Pn5.3200	XM_026549922.1	XM_011081078.2	VIT_11s0037g00530.t01	EVM0010409.1	Zm00001d005775	scaffold00137.15
Araip.2CB7A.1	rna57815	BnaC03g12490D	PHT62292	CsaV3_3G010230.1	Cs5g20710.6	Dlo_007186.2	D13G013100.1	XM_016627830.1	Os03t0640100-01	Pn8.2944	XM_026539727.1	XM_011094078.1	VIT_16s0013g01550.t01	EVM0071936.2	Zm00001d033248	scaffold00092.137
Araip.GAW16.1	rna45341	BnaC01g04060D	PHT64440	CsaV3_7G010240.1	Cs8g07080.1	Dlo_013609.1	D02G203028.1	XM_016584127.1	Os03t0731900-01	Pn13.1088	XM_026600372.1	XM_011094465.2	VIT_03s0063g02030.t01	EVM0013562.1	Zm00001d033896	scaffold00059.146
Araip.2B9XL.1	rna58329	BnaC09g54000D	PHT69291	CsaV3_1G012820.1	Cs8g16700.3	Dlo_032933.1	D08G214700.1	XM_016619143.1	Os02t0603800-01	Pn9.1238	XM_026569612.1	XM_011091597.2	VIT_06s0004g02900.t01	EVM0082207.1	Zm00001d017139	scaffold00175.30
Araip.0V7N2.1	rna35838	BnaC08g27800D	PHT63474	CsaV3_4G031720.1	Cs6g16200.1	Dlo_001436.1	D01G177500.2	XM_016598157.1	Os01t0279100-01	Pn10.1141	XM_026570600.1	XM_011080930.2	VIT_08s0040g00390.t01	EVM0067861.1	Zm00001d008230	scaffold00095.88
Araip.73AZP.1	rna42755	BnaC07g37950D	PHT92417	CsaV3_5G002830.1	Cs5g03610.1	Dlo_012520.1	D09G186600.1	XM_016605255.1	Os05t0129000-01	Pn17.724	XM_026545297.1	XM_011074343.2	VIT_02s0025g03530.t01	EVM0023619.1	Zm00001d010950	scaffold00041.58
Araip.RF1QP.1	rna3033	BnaC05g10250D	PHT67762	CsaV3_5G033030.1	Cs7g03430.1	Dlo_026163.1	D12G166500.1	XM_016660526.1	Os07t0632800-01	Pn12.1195	XM_026523537.1	XM_011077232.2	VIT_01s0182g00020.t01	EVM0050526.1	Zm00001d022239	scaffold00010.546
Araip.RBA5R.1	rna43851	BnaC01g20350D	PHT78598	CsaV3_3G019650.1	orange1.1t01250.1	Dlo_014139.1	D08G113300.1	XM_016598569.1	Os09t0530000-01	Pn15.420	XM_026546255.1	XM_011077627.2	VIT_16s0098g01280.t01	EVM0006798.1	Zm00001d021245	scaffold00027.81
Araip.520RW.1	rna14118	BnaC06g35410D	PHT88351	CsaV3_1G002370.1	Cs5g10740.1	Dlo_010342.1	D03G093600.1	XM_016604227.1	Os02t0744900-01	Pn5.1073	XM_026580342.1	NM_001319685.1	VIT_17s0000g06280.t01	EVM0024680.1	Zm00001d018034	scaffold00010.474
Araip.ULU7L.1	rna5750	BnaC07g11550D	PHT84417	CsaV3_3G048290.1	Cs3g16690.1	Dlo_027042.1	D05G266500.1	XM_016630593.1	Os10t0205200-01	Pn8.1218	XM_026591059.1	XM_011075992.2	VIT_18s0001g08120.t01	EVM0026970.1	Zm00001d028450	scaffold00033.12
Araip.KL3B6.1	rna45033	BnaC01g05200D	PHT74094	CsaV3_4G035660.1	Cs4g18400.2	Dlo_029768.1	D05G043400.1	XM_016621650.1	Os05t0387200-01	Pn32.241	XM_026570452.1	XM_011100045.2	VIT_04s0008g01190.t01	EVM0037183.1	Zm00001d009967	scaffold00101.37
Araip.I6NSD.1	rna49088	BnaC09g43670D	PHT81068	CsaV3_4G002210.1	Cs8g10790.1	Dlo_024447.1	D04G140900.1	XM_016628906.1	Os01t0926300-01	Pn7.265	XM_026530039.1	XM_011088592.2	VIT_01s0150g00190.t01	EVM0045343.1	Zm00001d011965	scaffold00016.40
Araip.N4R7Y.1	rna56691	BnaC02g14950D	PHT88036	CsaV3_3G031990.1	orange1.1t02058.2	Dlo_028650.1	D08G163700.1	XM_016657436.1	Os11t0594200-01	Pn26.709	XM_026548983.1	XM_011081727.2	VIT_13s0064g00360.t01	EVM0006560.1	Zm00001d039211	scaffold00025.218
Araip.V919Q.1	rna56489	BnaCnng44490D	PHT87132	CsaV3_5G005570.1	Cs9g16530.1	Dlo_026513.1	D12G263100.1	XM_016580155.1	Os10t0189100-01	Pn1.3472	XM_026524437.1	XM_011102850.2	VIT_16s0022g02320.t01	EVM0028535.1	Zm00001d044211	scaffold00001.187
Araip.ARJ2W.1	rna24220	BnaC03g23990D	PHT74139	CsaV3_6G006340.1	Cs7g16040.1	Dlo_006021.1	D13G164200.1	XM_016624478.1	Os02t0137200-01	Pn22.212	XM_026580974.1	XM_011088412.2	VIT_15s0024g00390.t01	EVM0019477.1	Zm00001d015204	scaffold00003.140
Araip.K1SAD.1	rna29331	BnaC05g34420D	PHT86442	CsaV3_6G041780.1	Cs1g05430.1	Dlo_011853.1	D11G234100.1	XM_016635857.1	Os01t0965400-01	Pn1.3807	XM_026539154.1	XM_011101473.2	VIT_04s0044g00890.t01	EVM0030801.1	Zm00001d042005	scaffold00030.90
Araip.UI7A5.1	rna19290	BnaC04g33720D	PHT63996	CsaV3_2G015710.1	Cs8g09050.1	Dlo_025146.3	D02G224500.1	XM_016606324.1	Os09t0535300-01	Pn16.574	XM_026577580.1	XM_011090201.2	VIT_03s0038g01810.t01	EVM0071321.1	Zm00001d006227	scaffold00041.186
Araip.L9PVH.1	rna44731	BnaC01g06700D	PHT64551	CsaV3_2G032580.1	Cs7g06620.1	Dlo_015533.1	D06G104500.2	XM_016609560.1	Os09t0423600-01	Pn12.2019	XM_026550049.1	XM_011083693.2	VIT_04s0008g06920.t01	EVM0090792.1	Zm00001d020537	scaffold00019.50
Araip.8M10I.1	rna10191	BnaC03g70180D	PHT66137	CsaV3_3G043910.1	Cs1g18340.2	Dlo_033480.1	D10G061800.1	XM_016638072.1	Os01t0197200-01	Pn19.1093	XM_026566382.1	XM_011074205.2	VIT_09s0002g02100.t01	EVM0029250.1	Zm00001d039452	scaffold00064.11
Araip.RVT5N.1	rna59549	BnaC09g08240D	PHT91086	CsaV3_3G000670.1	Cs1g25760.1	Dlo_021378.1	D11G180500.1	XM_016609454.1	Os09t0539100-01	Pn24.508	XM_026538102.1	XM_011101858.2	VIT_04s0023g03820.t01	EVM0084026.1	Zm00001d022622	scaffold00055.30
Araip.0FZ4V.1	rna51010	BnaC07g49760D	PHT89185	CsaV3_7G030600.1	Cs7g13970.1	Dlo_014474.1	D02G187800.1	XM_016658364.1	Os06t0729650-00	Pn16.1433	XM_026548591.1	XM_020693438.1	VIT_01s0011g02150.t01	EVM0040982.1	Zm00001d036340	scaffold00029.76
Araip.JA6AC.1	rna35511	BnaC08g26440D	PHT80853	CsaV3_6G001250.1	Cs7g31700.1	Dlo_005780.1	D06G172100.1	XM_016638087.1	Os05t0458100-01	Pn4.2315	XM_026588504.1	XM_020695384.1	VIT_13s0019g01900.t01	EVM0008364.1	Zm00001d038368	scaffold00012.233
Araip.Q99H0.1	rna5536	BnaC05g20290D	PHT66059	CsaV3_5G025290.1	Cs5g10900.1	Dlo_010371.1	D07G069000.1	XM_016583013.1	Os09t0411700-02	Pn41.151	XM_026565132.1	XM_011071504.2	VIT_17s0000g06430.t01	EVM0072224.1	Zm00001d020438	scaffold00010.536
Araip.F09QG.1	rna13585	BnaC02g20870D	PHT81047	CsaV3_7G024070.1	Cs3g22450.2	Dlo_026363.1	D09G114300.1	XM_016632703.1	Os02t0709200-01	Pn5.162	XM_026532381.1	XM_011072748.2	VIT_18s0072g00940.t01	EVM0060711.1	Zm00001d017802	scaffold00180.22
Araip.QTG12.1	rna53506	BnaC06g12220D	PHT72107	CsaV3_6G000030.1	Cs5g22630.1	Dlo_033726.1	D02G190400.2	XM_016627334.1	Os01t0966000-01	Pn2.257	XM_026531435.1	XM_020692856.1	VIT_08s0007g00060.t01	EVM0033297.1	Zm00001d029652	scaffold00012.22
Araip.6VK7W.1	rna534	BnaC08g00170D	PHT63254	CsaV3_7G028200.1	Cs5g31390.1	Dlo_005967.1	D11G127700.1	XM_016615733.1	Os05t0144800-01	Pn18.659	XM_026566280.1	XM_011081538.2	VIT_07s0104g00060.t01	EVM0068803.1	Zm00001d024819	scaffold00025.16
Araip.WEP1Y.1	rna7194	BnaC06g08000D	PHT63533	CsaV3_1G007490.1	orange1.1t02824.1	Dlo_010474.1	D13G004000.1	XM_016658708.1	Os04t0675500-01	Pn16.1428	XM_026548594.1	XM_011088652.2	VIT_17s0053g00140.t01	EVM0092798.1	Zm00001d001846	scaffold00029.71
Araip.B1ALG.1	rna4545	BnaC08g19650D	PHT66651	CsaV3_4G037850.1	orange1.1t04033.1	dlo_034639.1	D05G180800.1	XM_016583435.1	Os02t0187500-01	Pn3.2681	XM_026599948.1	XM_011075739.2	VIT_18s0122g00190.t01	EVM0064821.1	Zm00001d015612	scaffold00022.46
Araip.F4DQZ.1	rna54567	BnaC09g17330D	PHT90244	CsaV3_5G005620.1	Cs9g16750.1	Dlo_007321.1	D12G262200.2	XM_016587206.1	Os04t0488600-01	Pn3.2848	XM_026565632.1	XM_011102869.2	VIT_16s0100g00310.t01	EVM0022155.1	Zm00001d003224	scaffold00055.69
Araip.NG9G9.1	rna10700	BnaC09g15740D	PHT67466	CsaV3_3G006460.1	orange1.1t01907.1	Dlo_024527.1	D01G175700.1	XM_016608861.1	Os03t0841900-00	Pn15.2374	XM_026555495.1	XM_011089362.2	VIT_12s0035g01080.t01	EVM0058891.1	Zm00001d012868	scaffold00071.196
Araip.PD52B.1	rna22898	BnaC04g45070D	PHT70621	CsaV3_3G035240.1	Cs6g03670.1	Dlo_028949.1	D04G117100.1	XM_016625386.1	Os05t0119000-01	Pn5.538	XM_026555979.1	XM_011079106.2	VIT_08s0040g02900.t01	EVM0012797.1	Zm00001d011001	scaffold00023.108
Araip.S24CF.1	rna40871	BnaC08g10110D	PHT77841	CsaV3_4G007300.1	Cs6g11420.1	Dlo_010994.1	D07G191200.1	XM_016635468.1	Os02t0173100-02	Pn8.869	XM_026543620.1	XM_011102096.2	VIT_03s0017g01930.t01	EVM0056545.1	Zm00001d053782	scaffold00042.72
Araip.44QNB.1	rna50693	BnaC09g36810D	PHT93964	CsaV3_1G042110.1	Cs2g29160.1	Dlo_014860.1	D08G008500.1	XM_016599068.1	Os01t0277700-01	Pn10.1115	XM_026556008.1	XM_011091939.2	VIT_06s0009g01580.t01	EVM0077333.1	Zm00001d040459	scaffold00101.42
Araip.F2TKY.1	rna40479	BnaC04g55770D	PHT85448	CsaV3_3G011290.1	Cs8g11320.1	Dlo_027178.1	D09G196200.4	XM_016604444.1	Os10t0457500-01	Pn15.1216	XM_026551786.1	XM_011075462.2	VIT_05s0051g00580.t01	EVM0084768.1	Zm00001d032804	scaffold00120.36
Araip.0FE7Y.1	rna18711	BnaC03g48380D	PHT95233	CsaV3_6G046260.1	Cs7g13950.1	Dlo_000042.1	D11G190700.1	XM_016600744.1	Os02t0327100-01	Pn3.2692	XM_026533350.1	XM_011101313.2	VIT_04s0023g01820.t01	EVM0066228.1	Zm00001d033414	scaffold00218.2
Araip.2I5PU.1	rna2584	BnaC08g15100D	PHT90774	CsaV3_6G048970.1	Cs2g02990.1	Dlo_001139.1	D06G154700.1	XM_016586995.1	Os08t0191700-04	Pn11.2586	XM_026536874.1	XM_011097754.2	VIT_10s0116g01660.t01	EVM0085746.1	Zm00001d024245	scaffold00037.106
Araip.D02GP.1	rna56184	BnaC03g27760D	PHT87918	CsaV3_1G000820.1	Cs5g06780.1	Dlo_017757.1	D11G038900.1	XM_016654228.1	Os04t0484900-01	Pn21.914	XM_026546851.1	XM_011085711.2	VIT_17s0000g10190.t01	EVM0020894.1	Zm00001d003258	scaffold00049.65
Araip.WQ67S.1	rna3243	BnaC08g39120D	PHT81336	CsaV3_5G013870.1	Cs2g16660.1	Dlo_027416.1	D02G144100.1	XM_016596309.1	Os01t0606050-00	Pn26.235	XM_026553698.1	XM_020699365.1	VIT_01s0011g04890.t01	EVM0003240.1	Zm00001d044422	scaffold00045.221
Araip.YQL6A.1	rna6937	BnaC05g24960D	PHT92131	CsaV3_5G001490.1	Cs5g01230.1	Dlo_024397.2	D11G017600.1	XM_016643239.1	Os03t0122200-01	Pn6.2555	XM_026550688.1	XM_011072105.2	VIT_02s0025g02890.t01	EVM0042186.1	Zm00001d027421	scaffold00001.503
Araip.781N3.1	rna45532	BnaC03g65320D	PHT62589	CsaV3_6G012790.1	Cs8g01700.1	Dlo_024163.2	D02G230700.1	XM_016652153.1	Os08t0553800-03	Pn1.321	XM_026546874.1	XM_011090382.2	VIT_03s0038g03250.t01	EVM0066466.1	Zm00001d031997	scaffold00001.239
Araip.PXW4K.1	rna27796	BnaC05g41040D	PHT71348	CsaV3_3G038650.1	orange1.1t02218.1	Dlo_024112.1	D04G089300.1	XM_016613100.1	Os02t0774500-01	Pn3.3424	XM_026536127.1	XM_011076799.2	VIT_08s0007g06720.t01	EVM0005871.1	Zm00001d018241	scaffold00024.128
Araip.TA96T.1	rna11390	BnaC01g43380D	PHT90671	CsaV3_6G007300.1	Cs2g07060.1	Dlo_011217.1	D10G019900.1	XM_016612434.1	Os03t0279900-01	Pn8.2149	XM_026592498.1	XM_011087845.2	VIT_00s0203g00190.t01	EVM0088985.1	Zm00001d028668	scaffold00072.18
Araip.00FQ0.1	rna14759	BnaCnng64190D	PHT83619	CsaV3_4G028410.1	Cs3g19380.1	Dlo_028564.1	D02G081100.1	XM_016615504.1	Os09t0453800-01	Pn10.1428	XM_026599288.1	XM_011076561.2	VIT_18s0001g03300.t01	EVM0015042.1	Zm00001d020696	scaffold00157.38
Araip.S8T2N.1	rna21533	BnaC04g42000D	PHT67423	CsaV3_7G027330.1	Cs5g29840.1	Dlo_031617.1	D07G219100.1	XM_016639584.1	Os04t0517300-01	Pn9.1154	XM_026532263.1	XM_011081736.2	VIT_07s0005g03330.t01	EVM0004817.1	Zm00001d003067	scaffold00067.5
Araip.PTB9G.1	rna51712	BnaC09g03600D	PHT74056	CsaV3_1G038160.1	Cs6g01530.2	Dlo_010260.1	D11G286400.1	XM_016647777.1	Os03t0827700-01	Pn3.1451	XM_026601593.1	XM_011089282.2	VIT_14s0060g00060.t01	EVM0031099.1	Zm00001d034721	scaffold00003.145
Araip.Q9675.1	rna24241	BnaC03g24040D	PHT85171	CsaV3_4G003840.1	Cs5g24610.1	Dlo_003350.2	D10G130600.1	XM_016599443.1	Os03t0845000-01	Pn20.76	XM_026580676.1	XM_011075530.2	VIT_05s0062g01190.t01	EVM0057256.1	Zm00001d008595	scaffold00020.71
Araip.92HEX.1	rna2794	BnaCnng51300D	PHT90093	CsaV3_5G020170.1	Cs2g14330.6	Dlo_024007.1	D04G073600.1	XM_016629220.1	Os05t0593100-01	Pn13.1019	XM_026521469.1	XM_011074830.2	VIT_17s0000g00460.t01	EVM0045541.2	Zm00001d039157	scaffold00016.97
Araip.VWL1R.1	rna13618	BnaC06g33200D	PHT83651	CsaV3_5G040460.1	Cs3g23000.1	dlo_034945.1	D05G275400.1	XM_016582636.1	Os04t0434300-01	Pn10.1238	XM_026532634.1	XM_011100707.2	VIT_18s0072g01180.t01	EVM0073348.1	Zm00001d025433	scaffold00070.75
Araip.DFY7G.1	rna18334	BnaC03g46510D	PHT64025	CsaV3_2G015980.1	Cs8g02790.3	Dlo_024275.1	D01G157800.1	XM_016641099.1	Os03t0243100-01	Pn24.486	XM_026538075.1	XM_011090290.2	VIT_03s0038g02220.t01	EVM0028602.1	Zm00001d028392	scaffold00018.132
Araip.HD8AG.1	rna5737	BnaC03g57700D	PHT84550	CsaV3_2G026200.1	Cs3g15910.1	Dlo_033796.1	D05G212300.1	XM_016577768.1	Os12t0589100-01	Pn13.992	XM_026599873.1	XM_011076061.2	VIT_18s0001g09220.t01	EVM0024948.1	Zm00001d030895	scaffold00137.50
Araip.4H7AQ.1	rna46213	BnaCnng69390D	PHT64068	CsaV3_2G008480.1	Cs8g02320.1	Dlo_024184.1	D01G161350.1	XM_016629797.1	Os06t0724300-01	Pn1.124	XM_026538174.1	XM_011090336.2	VIT_03s0038g02820.t01	EVM0002457.1	Zm00001d014809	scaffold00061.141
Araip.TA9E2.1	rna40990	BnaC08g10210D	PHT64270	CsaV3_1G015710.1	Cs3g15420.2	Dlo_003727.1	D13G182950.1	XM_016617945.1	Os07t0275100-00	Pn22.156	XM_026596716.1	XM_011089205.2	VIT_14s0060g00850.t01	EVM0065384.1	Zm00001d030638	scaffold00057.78
Araip.9F4Q1.1	rna56693	BnaC03g15390D	PHT87392	CsaV3_3G017590.1	Cs9g19060.1	Dlo_025973.1	D11G013100.1	XM_016646045.1	Os03t0313000-01	Pn6.2557	XM_026521623.1	XM_011086163.2	VIT_16s0050g01490.t01	EVM0065678.1	Zm00001d028918	scaffold00053.14
Araip.6C81J.1	rna25597	BnaCnng05530D	PHT85270	CsaV3_6G042550.1	Cs2g24840.1	Dlo_023149.1	D05G248400.1	XM_016631212.1	Os08t0162033-00	Pn13.1773	XM_026546825.1	XM_011099008.2	VIT_14s0171g00250.t01	EVM0020988.2	Zm00001d042510	scaffold00050.39
Araip.7QP65.1	rna59282	BnaC03g49190D	PHT65838	CsaV3_UNG144110.1	Cs1g01290.1	Dlo_025228.1	D11G223300.1	XM_016604911.1	Os11t0605500-01	Pn1.2818	XM_026578577.1	XM_011099292.2	VIT_00s0662g00010.t01	EVM0015347.1	Zm00001d048890	scaffold00010.171
Araip.9621C.1	rna55567	BnaC07g20320D	PHT92685	CsaV3_3G002850.1	Cs5g09100.1	Dlo_022697.1	D12G221900.1	XM_016623621.1	Os10t0551600-01	Pn15.2600	XM_026521570.1	XM_011071808.2	VIT_02s0154g00330.t01	EVM0064888.1	Zm00001d029856	scaffold00124.24
Araip.G8B8H.1	rna3429	BnaC08g38660D	PHT64172	CsaV3_6G005340.1	orange1.1t03504.1	Dlo_003760.1	D02G196000.1	XM_016658095.1	Os04t0457000-01	Pn14.590	XM_026573710.1	XM_011089551.2	VIT_12s0055g01110.t01	EVM0053086.1	Zm00001d001857	scaffold00009.423
Araip.7I2ZN.1	rna3549	BnaC05g12530D	PHT87500	CsaV3_1G046300.1	Cs5g20730.1	Dlo_003129.1	D02G066500.1	XM_016648916.1	Os08t0480500-01	Pn5.1724	XM_026572209.1	XM_011080289.2	VIT_19s0085g01120.t01	EVM0025871.1	Zm00001d008564	scaffold00137.7
Araip.KY8G4.1	rna54474	BnaC04g17860D	PHT84742	CsaV3_2G028440.1	Cs3g24420.3	Dlo_029829.1	D06G009400.1	XM_016615595.1	Os03t0731500-01	Pn13.1080	XM_026544547.1	XM_020695457.1	VIT_18s0001g11940.t01	EVM0047873.1	Zm00001d033895	scaffold00059.129
Araip.3X37C.1	rna4297	BnaC07g15000D	PHT84913	CsaV3_3G045630.1	Cs3g25770.1	Dlo_029627.1	D06G001500.1	XM_016637546.1	Os04t0662800-01	Pn21.201	XM_026539204.1	XM_011085197.2	VIT_18s0001g13750.t01	EVM0044176.1	Zm00001d026532	scaffold00185.17
Araip.18PWY.1	rna26287	BnaC05g46830D	PHT84160	CsaV3_1G039430.1	Cs3g12100.3	Dlo_006240.1	D11G247200.1	XM_016589836.1	Os09t0244900-01	Pn45.82	XM_026605100.1	XM_011074868.2	VIT_14s0030g00700.t01	EVM0069630.1	Zm00001d025271	scaffold00051.39
Araip.8J6CU.1	rna36856	BnaC06g42860D	PHT74670	CsaV3_5G006110.1	Cs5g27490.1	Dlo_015180.1	D11G099100.1	XM_016645416.1	Os09t0252000-00	Pn41.94	XM_026553600.1	XM_011095083.2	VIT_15s0046g01420.t01	EVM0054174.1	Zm00001d009522	scaffold00030.32
Araip.QE4TT.1	rna29851	BnaC05g31250D	PHT93893	CsaV3_1G042920.1	Cs2g30560.1	Dlo_020982.1	D05G072700.2	XM_016609073.1	Os01t0957000-01	Pn3.3178	XM_026570484.1	XM_011082061.2	VIT_06s0004g02410.t01	EVM0026678.1	Zm00001d042052	scaffold00058.81
Araip.K8WAH.1	rna41388	BnaC07g34060D	PHT92853	CsaV3_3G004750.1	Cs5g07780.1	Dlo_003146.1	D12G215200.1	XM_016605237.1	Os07t0495000-01	Pn17.961	XM_026569887.1	XM_020699340.1	VIT_00s0204g00040.t01	EVM0027123.1	Zm00001d021558	scaffold00002.130
Araip.JHV8K.1	rna6994	BnaC07g30920D	PHT61888	CsaV3_3G018910.1	orange1.1t02990.1	Dlo_012174.1	D01G000700.1	XM_016656565.1	Os11t0546300-01	Pn1.2835	XM_026599335.1	XM_011094066.2	VIT_12s0034g01170.t01	EVM0069322.1	Zm00001d007442	scaffold00008.56
Araip.L1KN4.1	rna20614	BnaC04g17290D	PHT74258	CsaV3_6G002870.1	Cs4g17640.1	Dlo_019421.1	D07G039300.1	XM_016635653.1	Os09t0438400-00	Pn3.4082	XM_026598673.1	XM_020695228.1	VIT_11s0016g05060.t01	EVM0092650.1	Zm00001d005808	scaffold00081.65
Araip.X4N9F.1	rna21733	BnaCnng59160D	PHT95879	CsaV3_1G041490.1	Cs9g03510.1	Dlo_032725.1	D05G000800.1	XM_016604041.1	Os01t0260700-01	Pn26.711	XM_026535915.1	XM_020696756.1	VIT_06s0004g00040.t01	EVM0004010.1	Zm00001d040314	scaffold00119.30
Araip.44PA5.1	rna45171	BnaC07g44420D	PHT64255	CsaV3_7G007220.1	Cs8g03180.1	Dlo_024582.1	D12G041100.1	XM_016651258.1	Os12t0482700-02	Pn2.362	XM_026591048.1	XM_011089709.2	VIT_03s0088g01250.t01	EVM0073291.1	Zm00001d023652	scaffold00033.27
Araip.HH0IQ.1	rna36370	BnaC08g29720D	PHT78559	CsaV3_6G006800.1	Cs5g23000.1	Dlo_001458.1	D02G111600.1	XM_016578731.1	Os01t0895500-01	Pn15.1726	XM_026534087.1	XM_020692454.1	VIT_05s0102g00760.t01	EVM0021660.1	Zm00001d012169	scaffold00066.245
Araip.K0Q5S.1	rna3885	BnaC05g13830D	PHT63956	CsaV3_4G000080.1	Cs8g03710.1	Dlo_033850.1	D01G009000.1	XM_016641533.1	Os03t0729000-01	Pn6.2186	XM_026553190.1	XM_011089742.2	VIT_03s0088g00320.t01	EVM0012894.1	Zm00001d033872	scaffold00065.38
Araip.Q0CU4.1	rna54110	BnaC04g32950D	PHT94607	CsaV3_7G031380.1	Cs7g01400.1	Dlo_028728.1	D10G064800.2	XM_016609334.1	Os01t0631200-01	Pn21.380	XM_026536203.1	XM_020693437.1	VIT_13s0064g01470.t01	EVM0074366.1	Zm00001d044138	scaffold00054.77
Araip.0WM4W.1	rna55282	BnaC07g18960D	PHT74060	CsaV3_1G004640.1	Cs2g08060.2	Dlo_020211.2	D06G143500.1	XM_016600848.1	Os03t0643300-02	Pn11.1413	XM_026543754.1	XM_011098295.2	VIT_10s0003g03870.t01	EVM0067533.1	Zm00001d033228	scaffold00092.75
Araip.ISI3L.1	rna12117	BnaC02g16270D	PHT93059	CsaV3_2G036010.1	Cs7g15250.2	Dlo_033729.2	D03G055300.1	XM_016633702.1	Os02t0701600-01	Pn19.1161	XM_026591655.1	XM_011096368.2	VIT_16s0039g01410.t01	EVM0011066.1	Zm00001d017746	scaffold00048.206
Araip.11YG0.1	rna30514	BnaC03g43500D	PHT85367	CsaV3_3G011090.1	orange1.1t03206.1	Dlo_027141.1	D02G122700.1	XM_016597111.1	Os02t0813500-01	Pn4.2775	XM_026533525.1	XM_011075468.2	VIT_05s0051g00870.t01	EVM0018343.1	Zm00001d018454	scaffold00067.136
Araip.280PC.1	rna18820	BnaC01g04080D	PHT64596	CsaV3_2G035050.1	Cs8g04570.1	Dlo_010160.1	D02G206500.1	XM_016642622.1	Os08t0250700-01	Pn6.1339	XM_026542086.1	XM_011089877.2	VIT_03s0091g00380.t01	EVM0087389.1	Zm00001d050225	scaffold00060.104
Araip.W9HXX.1	rna30475	BnaC01g30200D	PHT82305	CsaV3_3G011200.1	Cs9g11200.1	Dlo_027167.1	D10G144500.1	XM_016609444.1	Os08t0559600-01	Pn15.1205	XM_026532211.1	XM_011075457.2	VIT_05s0051g00830.t01	EVM0001837.1	Zm00001d049929	scaffold00039.45
Araip.YV7Z0.1	rna57031	BnaCnng16630D	PHT77146	CsaV3_3G044490.1	Cs1g06700.2	Dlo_003844.2	D01G054200.1	XM_016632536.1	Os12t0554400-01	Pn15.423	XM_026536440.1	XM_011100048.2	VIT_19s0014g03360.t01	EVM0017258.1	Zm00001d041632	scaffold00110.128
Araip.JRR2K.1	rna24740	BnaC04g04150D	PHT93596	CsaV3_3G009750.1	Cs4g18020.4	Dlo_031696.1	D08G156200.1	XM_016610690.1	Os06t0134050-01	Pn15.2578	XM_026524665.1	XM_011095786.2	VIT_15s0048g00280.t01	EVM0087982.1	Zm00001d016877	scaffold00059.75
Araip.GTW9X.1	rna58491	BnaCnng43240D	PHT88310	CsaV3_1G005660.1	Cs5g10920.2	Dlo_010310.4	D12G181300.2	XM_016659233.1	Os03t0169100-01	Pn1.3791	XM_026549609.1	XM_011103401.2	VIT_17s0000g06450.t01	EVM0093631.1	Zm00001d027841	scaffold00078.34
Araip.F4D5I.1	rna22437	BnaC03g71990D	PHT92915	CsaV3_3G002170.1	Cs5g07590.1	Dlo_003121.1	D08G181800.2	XM_016585035.1	Os06t0715100-02	Pn40.32	XM_026551553.1	XM_011071987.2	VIT_02s0012g00140.t01	EVM0089613.1	Zm00001d036406	scaffold00007.68
Araip.M16D8.1	rna50412	BnaC09g37950D	PHT63527	CsaV3_3G039850.1	Cs6g16360.2	Dlo_024745.1	D08G020700.1	XM_016624946.1	Os11t0131200-01	Pn4.27	XM_026571135.1	XM_011088649.2	VIT_08s0040g00530.t01	EVM0095134.1	Zm00001d052410	scaffold00095.157
Araip.NFR0E.1	rna30915	BnaC03g75340D	PHT75799	CsaV3_6G002530.1	Cs4g06940.1	Dlo_013706.1	D08G267800.1	XM_016597119.1	Os06t0196300-02	Pn3.1086	XM_026582967.1	XM_011095579.2	VIT_11s0016g00560.t01	EVM0081838.1	Zm00001d037103	scaffold00007.343
Araip.9HR46.1	rna57960	BnaC03g12310D	PHT91843	CsaV3_1G035930.1	Cs8g19830.1	Dlo_029433.1	D13G230100.1	XM_016657628.1	Os01t0362000-01	Pn9.1392	XM_026564637.1	XM_011091481.2	VIT_06s0004g06070.t01	EVM0006138.1	Zm00001d031062	scaffold00029.119
Araip.E9P76.1	rna12267	BnaC06g27150D	PHT72517	CsaV3_5G040570.1	Cs6g01510.1	Dlo_019649.1	D03G073200.1	XM_016655456.1	Os02t0822200-01	Pn5.2837	XM_026545956.1	XM_011082298.2	VIT_04s0044g02040.t01	EVM0024163.1	Zm00001d018512	scaffold00067.71
Araip.J7J4T.1	rna57476	BnaC09g33160D	PHT73517	CsaV3_1G039930.1	Cs4g12950.1	Dlo_028458.1	D08G264400.1	XM_016596362.1	Os01t0739700-01	Pn14.1144	XM_026593220.1	XM_011079937.2	VIT_11s0016g02960.t01	EVM0034192.1	Zm00001d043524	scaffold00056.134
Araip.6C0N9.1	rna39855	BnaC02g28870D	PHT92326	CsaV3_4G006340.1	Cs3g12940.1	Dlo_003261.1	D12G235475.1	XM_016635714.1	Os09t0515500-01	Pn2.675	XM_026571188.1	XM_011092016.2	VIT_14s0060g02210.t01	EVM0029817.1	Zm00001d003556	scaffold00059.111
Araip.D723S.1	rna39622	BnaC03g28800D	PHT94461	CsaV3_2G033140.1	Cs5g19530.1	Dlo_014733.1	D13G120200.1	XM_016628760.1	Os01t0885600-01	Pn10.884	XM_026599684.1	XM_011097378.2	VIT_18s0001g06010.t01	EVM0082863.1	Zm00001d042596	scaffold00099.19
Araip.C71W6.1	rna30135	BnaC03g42760D	PHT64960	CsaV3_7G027130.1	Cs4g16240.2	Dlo_022140.1	D08G262800.2	XM_016635184.1	Os01t0805800-02	Pn32.198	XM_026528994.1	XM_011099213.2	VIT_11s0016g03530.t01	EVM0067587.1	Zm00001d012557	scaffold00068.11
Araip.U7F06.1	rna53996	BnaC04g32420D	PHT91732	CsaV3_5G027260.1	Cs2g27730.1	dlo_035182.1	D09G027300.2	XM_016649417.1	Os04t0508300-01	Pn14.1729	XM_026526085.1	XM_011100145.2	VIT_14s0066g00960.t01	EVM0058106.1	Zm00001d003081	scaffold00096.6
Araip.PB8VM.1	rna49107	BnaC09g43570D	PHT80964	CsaV3_5G006380.1	Cs7g27880.2	Dlo_021682.1	D05G298600.1	XM_016581940.1	Os03t0284400-01	Pn2.1785	XM_026569966.1	XM_011078729.2	VIT_13s0067g03290.t01	EVM0056093.1	Zm00001d028702	scaffold00023.162
Araip.S5AVW.1	rna16695	BnaC03g45030D	PHT75554	CsaV3_1G040870.1	Cs4g15220.1	Dlo_004985.1	D05G035000.1	XM_016603726.1	Os08t0459600-01	Pn18.42	XM_026574443.1	XM_011095519.2	VIT_11s0016g01230.t01	EVM0028395.1	Zm00001d050107	scaffold00024.239
Araip.K52XX.1	rna18366	BnaC07g05890D	PHT70140	CsaV3_2G016150.1	Cs8g02520.2	Dlo_024247.1	D01G160600.1	XM_016640706.1	Os06t0711600-01	Pn19.1158	XM_026550458.1	XM_011090315.2	VIT_03s0038g02530.t01	EVM0025217.1	Zm00001d036432	scaffold00002.6
Araip.0U4IT.1	rna31361	BnaC07g24750D	PHT91741	CsaV3_5G027310.1	Cs2g27950.1	Dlo_016624.1	D10G087366.1	XM_016644812.1	Os02t0707100-01	Pn5.3519	XM_026567314.1	XM_011100157.2	VIT_14s0066g01100.t01	EVM0019873.1	Zm00001d017787	scaffold00096.88
Araip.WK3TC.1	rna2896	BnaC05g08790D	PHT67353	CsaV3_5G023140.1	Cs2g12520.1	Dlo_010811.1	D02G170000.1	XM_016639624.1	Os09t0281300-02	Pn14.421	XM_026533623.1	XM_011072500.2	VIT_01s0011g03560.t01	EVM0028148.1	Zm00001d037463	scaffold00079.23
Araip.0J9BI.1	rna20885	BnaC04g39580D	PHT69224	CsaV3_6G014400.1	Cs8g15520.1	Dlo_030132.1	D09G088400.1	XM_016631233.1	Os08t0561700-01	Pn3.174	XM_026559767.1	XM_011090495.2	VIT_06s0061g00750.t01	EVM0045955.1	Zm00001d031908	scaffold00102.33
Araip.KI3IL.1	rna24158	BnaC04g52570D	PHT76740	CsaV3_2G008280.1	Cs2g15230.2	Dlo_011319.2	D12G091700.1	XM_016607128.1	Os01t0730500-01	Pn7.1357	XM_026599446.1	XM_011084681.2	VIT_12s0028g01740.t01	EVM0016927.1	Zm00001d011760	scaffold00130.6
Araip.C95P2.1	rna6775	BnaCnng43860D	PHT93044	CsaV3_3G048850.1	Cs3g09230.1	Dlo_016693.1	D08G174600.1	XM_016617841.1	Os04t0403500-01	Pn17.916	XM_026545897.1	XM_011071402.2	VIT_02s0012g01900.t01	EVM0012023.1	Zm00001d000123	scaffold00048.43
Araip.GUR5P.1	rna49909	BnaC09g40550D	PHT79582	CsaV3_1G006240.1	Cs5g12310.1	Dlo_003539.1	D03G097800.1	XM_016604053.1	Os11t0661300-01	Pn4.934	XM_026559309.1	XM_011088618.2	VIT_17s0000g04970.t01	EVM0037857.1	Zm00001d016230	scaffold00077.19
Araip.Y99V1.1	rna21697	BnaC03g17830D	PHT95136	CsaV3_7G031490.1	Cs7g01160.4	Dlo_015562.3	D08G018900.1	XM_016613221.1	Os12t0507000-01	Pn9.1162	XM_026571461.1	XM_011088648.2	VIT_13s0156g00170.t01	EVM0049025.1	Zm00001d016866	scaffold00022.177
Araip.S9I8N.1	rna37409	BnaCnng02240D	PHT74467	CsaV3_6G005750.1	orange1.1t00323.2	Dlo_004219.1	D07G149300.1	XM_016629373.1	Os10t0503500-01	Pn24.888	XM_026553570.1	XM_011093507.2	VIT_15s0046g03670.t01	EVM0072188.1	Zm00001d013911	scaffold00009.344
Araip.1U23F.1	rna11759	BnaCnng14770D	PHT67863	CsaV3_2G034200.1	Cs2g25020.2	Dlo_018856.1	D07G234100.1	XM_016625604.1	Os09t0505700-02	Pn13.827	XM_026530264.1	XM_011100558.2	VIT_14s0171g00130.t01	EVM0016487.1	Zm00001d021050	scaffold00013.197
Araip.6YJ7D.1	rna41081	BnaC03g22540D	PHT94470	CsaV3_3G014840.1	Cs9g04090.1	Dlo_019940.1	D01G023490.1	XM_016637084.1	Os03t0829000-01	Pn4.1512	XM_026597985.1	XM_011073131.2	VIT_05s0077g02040.t01	EVM0056351.1	Zm00001d034739	scaffold00183.26
Araip.XS5TH.1	rna23876	BnaC04g01950D	PHT80680	CsaV3_4G027510.1	Cs9g11870.1	Dlo_008940.1	D01G184100.2	XM_016582874.1	Os01t0939700-01	Pn4.1303	XM_026561867.1	XM_011077053.2	VIT_08s0007g09010.t01	EVM0030240.1	Zm00001d011891	scaffold00053.143
Araip.X0AUJ.1	rna19567	BnaC04g34770D	PHT77168	CsaV3_2G028360.1	Cs1g19790.1	dlo_035360.1	D03G039200.1	XM_016632686.1	Os02t0193900-01	Pn5.2770	XM_026532894.1	XM_011100776.2	VIT_18s0001g11690.t01	EVM0060855.1	Zm00001d015861	scaffold00033.110
Araip.PLC3S.1	rna55118	BnaC09g18770D	PHT93165	CsaV3_3G001000.1	Cs3g09690.1	dlo_038114.1	D02G202952.1	XM_016655977.1	Os10t0580400-01	Pn19.1175	XM_026589579.1	XM_011094338.2	VIT_02s0033g01370.t01	EVM0058614.1	Zm00001d037242	scaffold00048.159
Araip.Q75IR.1	rna44964	BnaC07g43940D	PHT74404	CsaV3_2G030970.1	Cs4g19670.1	Dlo_018960.1	D05G049300.1	XM_016630936.1	Os02t0276500-01	Pn14.537	XM_026591959.1	XM_020694152.1	VIT_04s0008g03600.t01	EVM0048253.1	Zm00001d015985	scaffold00109.111
Araip.AEN35.1	rna35725	BnaC06g15940D	PHT86916	CsaV3_5G039240.1	Cs7g29350.1	Dlo_011416.1	D05G278500.1	XM_016656882.1	Os05t0313500-01	Pn8.1662	XM_026559075.1	XM_011086481.2	VIT_13s0067g00160.t01	EVM0042252.1	Zm00001d002246	scaffold00077.178
Araip.X0HMS.1	rna55637	BnaC07g26220D	PHT73890	CsaV3_3G043440.1	Cs5g21340.1	Dlo_002022.1	D12G085100.2	XM_016584365.1	Os04t0405600-01	Pn21.1306	XM_026521296.1	XM_011077398.2	VIT_01s0150g00620.t01	EVM0082781.1	Zm00001d003839	scaffold00016.367
Araip.RW6GJ.1	rna45792	BnaC01g02320D	PHT91283	CsaV3_6G037280.1	Cs1g24700.2	Dlo_021482.1	D11G187400.1	XM_016644345.1	Os11t0592800-01	Pn8.1591	XM_026537831.1	XM_020694893.1	VIT_04s0023g02640.t01	EVM0018303.1	Zm00001d007573	scaffold00002.279
Araip.V8FQ3.1	rna1491	BnaC05g05030D	PHT70154	CsaV3_6G016260.1	Cs8g20090.1	Dlo_029380.1	D03G116700.1	XM_016647594.1	Os03t0826600-01	Pn7.1174	XM_026558440.1	XM_011084092.2	VIT_06s0004g06510.t01	EVM0089748.1	Zm00001d012924	scaffold00029.401
Araip.EB7GH.1	rna51189	BnaC07g30410D	PHT87306	CsaV3_5G001080.1	Cs9g19290.2	Dlo_030203.1	D08G109600.1	XM_016653871.1	Os06t0106000-01	Pn6.2499	XM_026524006.1	XM_011077808.2	VIT_16s0050g01070.t01	EVM0088973.1	Zm00001d035898	scaffold00001.366
Araip.B3H32.1	rna15318	BnaCnng33760D	PHT88428	CsaV3_4G001970.1	Cs1g12280.2	Dlo_008630.1	D06G120600.1	XM_016655719.1	Os02t0804500-01	Pn10.25	XM_026531858.1	XM_011083631.2	VIT_09s0002g07210.t01	EVM0053290.1	Zm00001d018413	scaffold00070.20
Araip.5C9RI.1	rna44946	BnaC01g05740D	PHT74390	CsaV3_2G031100.1	Cs4g20030.2	Dlo_028217.1	D13G192400.1	XM_016577424.1	Os06t0591600-01	Pn17.64	XM_026548909.1	XM_011083535.2	VIT_04s0008g04210.t01	EVM0082135.1	Zm00001d046472	scaffold00078.189
Araip.Y3ELL.1	rna18812	BnaC07g02590D	PHT75919	CsaV3_2G008500.1	Cs4g03670.1	Dlo_015629.1	D13G216300.1	XM_016579561.1	Os06t0658900-01	Pn11.1022	XM_026548272.1	XM_011080983.2	VIT_11s0052g00610.t01	EVM0013572.1	Zm00001d046909	scaffold00019.323
Araip.EXU6F.1	rna35691	BnaC08g27260D	PHT78342	CsaV3_5G010860.1	Cs7g29970.1	Dlo_014184.1	D10G185000.1	XM_016588636.1	Os07t0679300-01	Pn8.2547	XM_026601316.1	XM_011086536.2	VIT_13s0067g02640.t01	EVM0012944.1	Zm00001d022445	scaffold00007.191
Araip.62ZJ7.1	rna23062	BnaC04g07200D	PHT85332	CsaV3_5G020130.1	Cs2g14560.2	Dlo_023984.1	D07G240000.1	XM_016594453.1	Os11t0525800-02	Pn21.55	XM_026521420.1	XM_011083438.2	VIT_14s0068g01050.t01	EVM0070457.1	Zm00001d007387	scaffold00016.54
Araip.13VTA.1	rna40204	BnaC04g29520D	PHT73198	CsaV3_7G027190.1	Cs2g08380.2	Dlo_027083.1	D07G094000.2	XM_016599697.1	Os03t0714400-01	Pn9.371	XM_026552506.1	XM_011082279.2	VIT_00s0174g00200.t01	EVM0029596.1	Zm00001d013420	scaffold00060.64
Araip.81BS4.1	rna35229	BnaC06g15130D	PHT65318	CsaV3_6G004270.1	Cs7g20310.1	Dlo_025447.4	D05G288300.2	XM_016619614.1	Os08t0558600-02	Pn33.77	XM_026584375.1	XM_011103323.2	VIT_13s0101g00410.t01	EVM0005179.1	Zm00001d031942	scaffold00031.89
Araip.NVY07.1	rna25266	BnaC04g51920D	PHT86005	CsaV3_7G029630.1	Cs5g33610.1	Dlo_028029.1	D07G130700.1	XM_016629964.1	Os05t0357200-01	Pn11.2385	XM_026600801.1	XM_011084138.2	VIT_07s0005g00950.t01	EVM0052424.1	Zm00001d000199	scaffold00057.77
Araip.1SI6Z.1	rna56398	BnaC09g27810D	PHT87037	CsaV3_5G005710.1	Cs9g14730.1	Dlo_023369.1	D12G200800.5	XM_016620292.1	Os07t0456400-01	Pn6.508	XM_026533761.1	XM_020691262.1	VIT_16s0022g00480.t01	EVM0055957.2	Zm00001d019579	scaffold00106.83
Araip.V8W93.1	rna26551	BnaC05g45770D	PHT94956	CsaV3_6G015110.1	Cs9g06330.1	Dlo_027709.2	D10G141900.1	XM_016625512.1	Os01t0266600-02	Pn3.1263	XM_026600729.1	XM_011073249.2	VIT_05s0020g02850.t01	EVM0046452.1	Zm00001d040341	scaffold00025.25
Araip.4P4HG.1	rna56643	BnaC08g33440D	PHT83776	CsaV3_6G034020.1	Cs3g20280.5	Dlo_004558.1	D03G063000.1	XM_016633333.1	Os06t0701200-01	Pn11.2192	XM_026579032.1	XM_011103755.2	VIT_18s0001g01640.t01	EVM0005738.1	Zm00001d014674	scaffold00202.7
Araip.G2LYR.1	rna1861	BnaC05g06370D	PHT74900	CsaV3_2G004010.1	Cs8g13645.1	Dlo_010877.1	D13G107700.1	XM_016655798.1	Os03t0628900-01	Pn19.1124	XM_026594048.1	XM_011089075.2	VIT_14s0081g00080.t01	EVM0044540.1	Zm00001d013708	scaffold00002.498
Araip.61LLE.1	rna22936	BnaC04g07830D	PHT72128	CsaV3_3G035070.1	Cs6g06150.1	Dlo_018006.1	D09G153600.1	XM_016604854.1	Os03t0279400-02	Pn7.394	XM_026563073.1	XM_020697887.1	VIT_08s0040g03320.t01	EVM0083681.1	Zm00001d028662	scaffold00012.59
Araip.I3DPA.1	rna20569	BnaC04g39480D	PHT73684	CsaV3_2G002850.1	Cs4g17800.1	Dlo_019382.1	D06G054601.1	XM_016605140.1	Os03t0566600-01	Pn2.289	XM_026552642.1	XM_011095265.2	VIT_11s0016g05250.t01	EVM0016956.1	Zm00001d032396	scaffold00169.9
Araip.LU4T9.1	rna50296	BnaC03g09520D	PHT94958	CsaV3_3G013600.1	Cs9g06300.1	Dlo_027707.1	D09G216000.2	XM_016636362.1	Os01t0271500-01	Pn3.3562	XM_026600723.1	XM_011092472.2	VIT_05s0020g02820.t01	EVM0069943.1	Zm00001d008256	scaffold00025.39
Araip.2ZN3C.1	rna24709	BnaC03g25180D	PHT95426	CsaV3_4G029820.1	orange1.1t00210.1	Dlo_023495.2	D07G152600.1	XM_016626539.1	Os02t0126800-01	Pn13.2022	XM_026598364.1	XM_011092106.2	VIT_15s0048g00540.t01	EVM0038792.1	Zm00001d015102	scaffold00011.157
Araip.I6CCK.1	rna24726	BnaC04g04140D	PHT81587	CsaV3_3G009810.1	orange1.1t00224.1	Dlo_031704.1	D08G156600.2	XM_016606808.1	Os12t0485000-02	Pn26.152	XM_026524671.1	XM_011092206.2	VIT_15s0048g00390.t01	EVM0040316.1	Zm00001d040583	scaffold00069.7
Araip.X9V0W.1	rna50482	BnaC07g26160D	PHT73366	CsaV3_1G031090.1	Cs4g17250.2	Dlo_019457.1	D05G020900.1	XM_016591079.1	Os06t0597900-01	Pn42.62	XM_026598566.1	XM_020695263.1	VIT_11s0016g04690.t01	EVM0020479.1	Zm00001d046442	scaffold00136.50
Araip.95X62.1	rna44103	BnaC01g09620D	PHT73222	CsaV3_2G002120.1	Cs4g16250.1	Dlo_022142.2	D06G063200.1	XM_016620813.1	Os06t0162600-01	Pn9.654	XM_026583591.1	XM_011079994.2	VIT_11s0016g03520.t01	EVM0012446.1	Zm00001d036275	scaffold00109.134
Araip.27JTJ.1	rna50947	BnaC09g36230D	PHT69129	CsaV3_1G014320.1	Cs7g18000.1	Dlo_030173.1	D13G228400.1	XM_016613852.1	Os03t0684400-01	Pn3.4017	XM_026562061.1	XM_020696613.1	VIT_06s0061g01060.t01	EVM0029489.1	Zm00001d033527	scaffold00002.387
Araip.FF2PZ.1	rna29690	BnaC05g31860D	PHT95274	CsaV3_3G010320.1	Cs3g22200.1	Dlo_026333.1	D02G129400.1	XM_016592929.1	Os02t0689700-01	Pn6.1023	XM_026541556.1	XM_011086899.2	VIT_15s0045g01340.t01	EVM0039902.1	Zm00001d017659	scaffold00111.74
Araip.374K5.1	rna35758	BnaCnng38300D	PHT79121	CsaV3_1G013070.1	Cs6g16780.2	Dlo_010068.1	D13G111900.1	XM_016645124.1	Os01t0805300-01	Pn10.924	XM_026571186.1	XM_011080787.2	VIT_08s0040g00850.t01	EVM0040843.1	Zm00001d043167	scaffold00101.95
Araip.S3VSZ.1	rna26067	BnaC05g47570D	PHT84539	CsaV3_2G026180.1	Cs3g16030.1	Dlo_033869.1	D06G021000.1	XM_016645982.1	Os03t0203200-02	Pn6.1370	XM_026535893.1	XM_011076055.2	VIT_18s0001g09140.t01	EVM0050263.1	Zm00001d048146	scaffold00164.2
Araip.V9UEK.1	rna46091	BnaC03g61160D	PHT83778	CsaV3_7G022180.1	Cs3g20250.1	Dlo_004568.1	D03G063100.1	XM_016633612.1	Os04t0539000-01	Pn26.384	XM_026590063.1	XM_020692909.1	VIT_18s0001g01660.t01	EVM0090217.1	Zm00001d002815	scaffold00007.176
Araip.5J63B.1	rna41460	BnaC07g34280D	PHT92765	CsaV3_5G004320.1	Cs5g08640.1	Dlo_022646.2	D12G218600.2	XM_016593424.1	Os08t0148267-00	Pn15.872	XM_026533698.1	XM_011083015.2	VIT_00s0229g00190.t01	EVM0088806.1	Zm00001d024640	scaffold00111.3
Araip.YTZ7H.1	rna15902	BnaC07g21810D	PHT63684	CsaV3_5G027420.1	Cs3g01600.1	Dlo_012319.1	D06G122800.1	XM_016583748.1	Os08t0109900-01	Pn22.24	XM_026533808.1	XM_011093954.2	VIT_12s0035g01830.t01	EVM0062237.1	Zm00001d049712	scaffold00099.109
Araip.AXD2M.1	rna13560	BnaC06g32760D	PHT66211	CsaV3_6G004830.1	Cs3g22070.1	Dlo_021747.1	D05G248700.1	XM_016588689.1	Os03t0381200-01	Pn3.2119	XM_026531848.1	XM_011102514.2	VIT_18s0001g01970.t01	EVM0061321.1	Zm00001d029343	scaffold00010.347
Araip.P2R8Q.1	rna9215	BnaC06g03730D	PHT77345	CsaV3_7G018710.1	Cs4g09410.4	Dlo_007379.2	D01G072400.1	XM_016634576.1	Os03t0587100-04	Pn5.2808	XM_026582552.1	XM_011097193.2	VIT_19s0090g01580.t01	EVM0004530.1	Zm00001d033111	scaffold00055.68
Araip.6ZN4Z.1	rna37646	BnaCnng01490D	PHT69201	CsaV3_3G039450.1	orange1.1t00595.3	Dlo_026651.1	D07G137700.1	XM_016601538.1	Os06t0137500-02	Pn9.2163	XM_026568764.1	XM_011078796.2	VIT_07s0031g03160.t01	EVM0020560.1	Zm00001d011121	scaffold00109.145
Araip.9VI82.1	rna9185	BnaC05g26500D	PHT88849	CsaV3_3G030540.1	Cs1g10700.1	Dlo_002827.2	D06G122300.13	XM_016607448.1	Os02t0132300-01	Pn5.2386	XM_026547797.1	XM_011074458.2	VIT_09s0054g00980.t01	EVM0046365.1	Zm00001d015152	scaffold00025.186
Araip.73VEI.1	rna47088	BnaCnng02760D	PHT71747	CsaV3_3G036220.1	orange1.1t03013.1	Dlo_013828.1	D04G108800.1	XM_016635179.1	Os03t0146000-01	Pn11.48	XM_026584149.1	XM_011096282.2	VIT_08s0007g04740.t01	EVM0064225.1	Zm00001d048393	scaffold00140.40
Araip.73M67.1	rna25357	BnaC04g51050D	PHT86253	CsaV3_7G028270.1	Cs5g32410.1	Dlo_024142.1	D12G008301.1	XM_016642754.1	Os05t0147500-01	Pn54.19	XM_026589722.1	XM_011084202.2	VIT_07s0104g01240.t01	EVM0062833.1	Zm00001d024830	scaffold00057.128
Araip.ZQB6E.1	rna6544	BnaC07g08540D	PHT89832	CsaV3_1G046210.1	Cs2g11210.1	Dlo_008337.1	D12G045800.1	XM_016637511.1	Os06t0667500-01	Pn62.26	XM_026562547.1	XM_011086853.2	VIT_01s0011g01610.t01	EVM0074937.1	Zm00001d036642	scaffold00062.187
Araip.QU30G.1	rna53364	BnaC03g47230D	PHT83960	CsaV3_5G020600.1	Cs5g17320.1	dlo_036077.1	D07G105500.5	XM_016582719.1	Os11t0546200-01	Pn40.129	XM_026548599.1	XM_011078738.2	VIT_04s0079g00520.t01	EVM0086100.1	Zm00001d051605	scaffold00057.80
Araip.MJU6Y.1	rna46946	BnaCnng03220D	PHT72036	CsaV3_4G024390.1	Cs6g04010.1	Dlo_028966.1	D04G116300.1	XM_016607823.1	Os03t0284800-01	Pn12.804	XM_026571523.1	XM_011079088.2	VIT_08s0040g03250.t01	EVM0091104.1	Zm00001d028705	scaffold00023.183
Araip.T7TLE.1	rna24784	BnaC04g04250D	PHT74463	CsaV3_3G009500.1	orange1.1t00257.1	Dlo_004445.1	D07G151500.1	XM_016584820.1	Os06t0130000-01	Pn6.2641	XM_026524461.1	XM_011092755.2	VIT_15s0048g01720.t01	EVM0083503.1	Zm00001d045483	scaffold00069.188
Araip.H3Y0N.1	rna26961	BnaC01g39710D	PHT96095	CsaV3_1G001380.1	Cs2g19540.1	Dlo_012847.1	D04G004500.3	XM_016624394.1	Os12t0403800-02	Pn7.1510	XM_026537106.1	XM_020697116.1	VIT_04s0008g06260.t01	EVM0070716.1	Zm00001d014880	scaffold00028.12
Araip.T4V1N.1	rna943	BnaC08g01210D	PHT94628	CsaV3_5G005370.1	Cs9g11140.1	Dlo_027840.1	D09G102900.1	XM_016650335.1	Os04t0508900-00	Pn4.2467	XM_026570798.1	XM_011091027.2	VIT_06s0004g03170.t01	EVM0009656.1	Zm00001d003076	scaffold00019.388
Araip.NR5VL.1	rna15570	BnaC07g20580D	PHT70386	CsaV3_4G028610.1	orange1.1t01185.1	Dlo_007298.1	D01G168000.1	XM_016607255.1	Os11t0546100-01	Pn10.1504	XM_026547131.1	XM_011094071.2	VIT_12s0034g01090.t01	EVM0080192.1	Zm00001d007441	scaffold00008.42
Araip.L9MEB.1	rna59081	BnaC03g49940D	PHT64141	CsaV3_7G006720.1	orange1.1t02004.2	Dlo_003790.1	D12G015900.1	XM_016604658.1	Os08t0485400-02	Pn5.849	XM_026590972.1	XM_011089602.2	VIT_03s0017g01240.t01	EVM0044439.1	Zm00001d031267	scaffold00038.236
Araip.E9YJ3.1	rna54687	BnaC07g17220D	PHT85825	CsaV3_3G012550.1	Cs9g08590.1	Dlo_017498.1	D09G056800.1	XM_016589986.1	Os12t0597500-02	Pn23.163	XM_026594027.1	XM_011092847.2	VIT_05s0020g04900.t01	EVM0005276.1	Zm00001d030967	scaffold00002.478
Araip.JQ4V7.1	rna40321	BnaCnng14630D	PHT75792	CsaV3_1G024260.1	Cs4g15890.3	Dlo_002672.1	D05G024900.1	XM_016645361.1	Os01t0227100-01	Pn15.2327	XM_026552926.1	XM_011095289.2	VIT_11s0016g03890.t01	EVM0039605.1	Zm00001d039312	scaffold00109.25
Araip.149YB.1	rna11911	BnaC09g11740D	PHT92347	CsaV3_5G002470.1	Cs5g03080.1	Dlo_004671.1	D12G233700.1	XM_016646576.1	Os08t0151800-01	Pn1.1478	XM_026601928.1	XM_011074927.2	VIT_02s0025g00340.t01	EVM0067286.1	Zm00001d024633	scaffold00001.90
Araip.S75SQ.1	rna39417	BnaC03g28340D	PHT84276	CsaV3_3G047650.1	Cs3g17910.1	Dlo_021213.1	D06G034700.1	XM_016617779.1	Os04t0602100-01	Pn15.1024	XM_026546072.1	XM_020699073.1	VIT_18s0001g06370.t01	EVM0076777.1	Zm00001d002426	scaffold00048.209
Araip.PF10Q.1	rna20629	BnaC04g17180D	PHT93955	CsaV3_1G041900.1	Cs2g28970.1	Dlo_030415.1	D07G123300.1	XM_016649120.1	Os01t0802100-01	Pn3.2716	XM_026556360.1	XM_011082187.2	VIT_06s0009g02320.t01	EVM0016577.1	Zm00001d043182	scaffold00038.87
Araip.ZCS1I.1	rna14519	BnaC02g24150D	PHT85089	CsaV3_4G037740.1	Cs9g17350.1	Dlo_028257.4	D03G068000.1	XM_016649848.1	Os09t0296800-01	Pn5.2800	XM_026548581.1	XM_011075746.2	VIT_18s0122g00430.t01	EVM0052005.1	Zm00001d020002	scaffold00022.100
Araip.V3PK4.1	rna12455	BnaC06g27560D	PHT91319	CsaV3_3G021700.1	Cs6g17920.1	Dlo_024470.1	D07G080700.1	XM_016658912.1	Os01t0507900-01	Pn14.486	XM_026552103.1	XM_011101191.2	VIT_14s0006g01880.t01	EVM0020833.1	Zm00001d009339	scaffold00105.17
Araip.05Y3Z.1	rna12616	BnaC02g45630D	PHT72114	CsaV3_6G008170.1	Cs7g11000.1	Dlo_031933.1	D02G146900.1	XM_016613603.1	Os07t0406800-01	Pn11.1523	XM_026526417.1	XM_011088524.2	VIT_05s0051g00930.t01	EVM0057531.1	Zm00001d023462	scaffold00013.76
Araip.Y5PBQ.1	rna48820	BnaC03g04940D	PHT89305	CsaV3_3G043430.1	orange1.1t03195.1	Dlo_002020.1	D08G238100.1	XM_016637578.1	Os09t0512900-02	Pn22.203	XM_026521298.1	XM_011077396.2	VIT_01s0150g00640.t01	EVM0097107.1	Zm00001d021123	scaffold00016.370
Araip.QN6BT.1	rna57600	BnaC09g53350D	PHT75718	CsaV3_1G031900.1	Cs4g04170.1	Dlo_027885.1	D08G090700.1	XM_016610083.1	Os06t0699500-02	Pn8.384	XM_026547758.1	XM_011095807.2	VIT_11s0052g00040.t01	EVM0082721.1	Zm00001d014659	scaffold00025.173
Araip.SZ4VC.1	rna36260	BnaC08g29570D	PHT75762	CsaV3_4G032160.1	Cs2g15070.1	Dlo_011331.1	D04G035200.2	XM_016598893.1	Os08t0191900-01	Pn6.1272	XM_026549862.1	XM_020699432.1	VIT_12s0028g01140.t01	EVM0025904.1	Zm00001d024248	scaffold00092.44
Araip.HK5CX.1	rna56852	BnaC09g29820D	PHT87538	CsaV3_3G019700.1	orange1.1t01269.1	Dlo_002487.1	D12G019400.1	XM_016616431.1	Os10t0502000-01	Pn16.2291	XM_026602090.1	XM_011086229.2	VIT_16s0098g01540.t01	EVM0060569.1	Zm00001d013918	scaffold00009.358
Araip.IJ0FX.1	rna2341	BnaC05g08320D	PHT67033	CsaV3_4G003370.1	Cs5g24730.1	Dlo_003383.1	D02G071700.1	XM_016621202.1	Os12t0405200-01	Pn4.2599	XM_026533383.1	XM_011075506.2	VIT_05s0062g01110.t01	EVM0080515.1	Zm00001d023655	scaffold00013.225
Araip.IIL5I.1	rna42022	BnaC03g63420D	PHT62652	CsaV3_1G046550.1	Cs2g10680.1	Dlo_018382.1	D05G147100.1	XM_016605500.1	Os02t0168700-01	Pn11.1597	XM_026561983.1	XM_020696350.1	VIT_01s0011g01650.t01	EVM0021556.1	Zm00001d053805	scaffold00032.59
Araip.H0VKV.1	rna44171	BnaC07g41780D	PHT73552	CsaV3_1G040040.1	Cs4g13210.1	Dlo_012063.1	D07G009900.1	XM_016648857.1	Os09t0280600-01	Pn21.511	XM_026549731.1	XM_011079650.2	VIT_11s0016g02770.t01	EVM0063230.1	Zm00001d005140	scaffold00056.176
Araip.WS0IW.1	rna25160	BnaC04g00470D	PHT72569	CsaV3_5G029740.1	orange1.1t01762.1	Dlo_011570.1	D11G108700.2	XM_016597886.1	Os05t0277300-02	Pn5.779	XM_026601494.1	XM_020694862.1	VIT_07s0005g02740.t01	EVM0086084.1	Zm00001d024759	scaffold00045.88
Araip.KS112.1	rna53296	BnaCnng25320D	PHT65008	CsaV3_2G009390.1	Cs2g12240.1	Dlo_033943.2	D12G087400.1	XM_016601595.1	Os05t0417100-01	Pn9.1265	XM_026576287.1	XM_011078789.2	VIT_00s0215g00020.t01	EVM0039209.1	Zm00001d038198	scaffold00066.116
Araip.5MP9C.1	rna5472	BnaC07g12220D	PHT67427	CsaV3_5G033630.1	Cs7g12310.1	Dlo_013255.3	D13G099600.2	XM_016645499.1	Os04t0443900-01	Pn3.736	XM_026569923.1	XM_011079486.2	VIT_01s0010g00920.t01	EVM0003914.1	Zm00001d028409	scaffold00006.222
Araip.M8SLB.1	rna37579	BnaC03g31890D	PHT62952	CsaV3_3G008690.1	orange1.1t00409.1	Dlo_015127.1	D07G146100.1	XM_016579203.1	Os03t0125000-01	Pn46.12	XM_026550070.1	XM_011094573.2	VIT_15s0046g01780.t01	EVM0042599.1	Zm00001d027442	scaffold00001.365
Araip.VR8J9.1	rna5601	BnaC05g50940D	PHT67823	CsaV3_2G010800.1	Cs7g03900.1	Dlo_026229.1	D13G074100.1	XM_016618455.1	Os07t0628600-00	Pn12.1513	XM_026523564.1	XM_011077194.2	VIT_01s0026g02290.t01	EVM0081338.1	Zm00001d022226	scaffold00046.73
Araip.6M87Y.1	rna38835	BnaC01g21150D	PHT63738	CsaV3_5G029940.1	Cs3g06170.1	Dlo_005722.1	D02G213500.1	XM_016613586.1	Os01t0875400-01	Pn5.136	XM_026599232.1	XM_011089407.2	VIT_12s0035g00640.t01	EVM0041433.1	Zm00001d012244	scaffold00070.110
Araip.GE5YY.1	rna1993	BnaC05g06870D	PHT79921	CsaV3_4G030580.1	Cs3g15450.1	Dlo_024106.1	D11G284900.1	XM_016603360.1	Os12t0420200-01	Pn11.2438	XM_026579484.1	XM_011093876.2	VIT_14s0060g00820.t01	EVM0059857.1	Zm00001d035212	scaffold00003.202
Araip.B9W5M.1	rna59168	BnaC09g06410D	PHT65515	CsaV3_6G041680.1	Cs1g05700.1	Dlo_027759.3	D11G020600.1	XM_016627901.1	Os12t0190100-01	Pn18.615	XM_026533909.1	XM_011098751.2	VIT_04s0044g01200.t01	EVM0032074.1	Zm00001d041823	scaffold00071.38
Araip.8L7QK.1	rna59103	BnaC03g49790D	PHT64280	CsaV3_7G006840.1	orange1.1t04328.1	Dlo_029143.1	D12G017500.1	XM_016655174.1	Os06t0664200-01	Pn8.485	XM_026593742.1	XM_011094153.2	VIT_03s0038g00370.t01	EVM0040730.1	Zm00001d046942	scaffold00033.227
Araip.SAL9A.1	rna43160	BnaC01g16570D	PHT66058	CsaV3_1G008850.1	Cs5g06160.1	Dlo_030253.1	D03G109100.1	XM_016655296.1	Os04t0479000-02	Pn3.1689	XM_026546929.1	XM_011073653.2	VIT_17s0000g09320.t01	EVM0066285.1	Zm00001d025687	scaffold00049.263
Araip.ZJ8QE.1	rna26582	BnaC05g45570D	PHT78776	CsaV3_6G018550.1	Cs9g05980.2	Dlo_027681.1	D02G036400.1	XM_016579251.1	Os03t0454100-01	Pn54.55	XM_026598148.1	XM_011092504.2	VIT_05s0020g02600.t01	EVM0061410.1	Zm00001d032428	scaffold00025.86
Araip.SGQ1D.1	rna4604	BnaC05g16600D	PHT83862	CsaV3_7G024840.1	Cs3g21020.1	Dlo_006978.1	D05G243400.1	XM_016587793.1	Os07t0260300-01	Pn26.406	XM_026548894.1	XM_011103375.2	VIT_18s0001g15710.t01	EVM0048654.1	Zm00001d005482	scaffold00071.67
Araip.D92TL.1	rna11102	BnaC09g14630D	PHT62902	CsaV3_5G031500.1	Cs7g08810.1	Dlo_005563.1	D02G161500.1	XM_016608695.1	Os01t0662700-01	Pn11.2565	XM_026600672.1	XM_011072792.2	VIT_01s0127g00420.t01	EVM0085898.1	Zm00001d043970	scaffold00096.66
Araip.SK1RH.1	rna59827	BnaC09g07320D	PHT91474	CsaV3_2G016530.1	Cs1g21950.1	Dlo_000362.1	D12G072800.1	XM_016601892.1	Os03t0439700-01	Pn6.1333	XM_026536625.1	XM_011098931.2	VIT_07s0129g00470.t01	EVM0003557.1	Zm00001d047345	scaffold00144.36
Araip.3D6BD.1	rna9626	BnaC03g69210D	PHT88406	CsaV3_4G001490.1	Cs1g12710.1	Dlo_027512.1	D06G192700.1	XM_016591912.1	Os01t0173000-01	Pn14.131	XM_026531830.1	XM_011073924.2	VIT_09s0002g06560.t01	EVM0054969.1	Zm00001d039667	scaffold00104.22
Araip.I9DT0.1	rna20225	BnaC04g37540D	PHT65295	CsaV3_4G003460.1	Cs7g20330.1	Dlo_025454.1	D05G288900.1	XM_016591334.1	Os11t0153900-01	Pn18.382	XM_026561979.1	XM_011103292.2	VIT_13s0101g00510.t01	EVM0064996.1	Zm00001d023439	scaffold00040.55
Araip.PAG80.1	rna29547	BnaC03g41050D	PHT63942	CsaV3_7G007820.1	Cs8g04150.1	Dlo_012089.1	D02G204200.1	XM_016593189.1	Os03t0202300-01	Pn8.1343	XM_026532767.1	XM_011089774.2	VIT_03s0091g00820.t01	EVM0054064.1	Zm00001d028098	scaffold00086.7
Araip.IVE29.1	rna39624	BnaC03g28830D	PHT68498	CsaV3_5G040000.1	Cs5g19650.1	Dlo_002922.1	D05G255500.1	XM_016594626.1	Os04t0443500-01	Pn10.880	XM_026599678.1	XM_011097316.2	VIT_18s0001g05770.t01	EVM0013845.1	Zm00001d003590	scaffold00099.32
Araip.48TRQ.1	rna22482	BnaC04g09680D	PHT94291	CsaV3_4G002940.1	Cs7g11150.1	Dlo_026402.1	D02G172400.1	XM_016612699.1	Os04t0391900-01	Pn21.321	XM_026530155.1	XM_011088539.2	VIT_01s0146g00120.t01	EVM0073989.1	Zm00001d025249	scaffold00016.199
Araip.MS2G4.1	rna49958	BnaC02g07370D	PHT95186	CsaV3_3G009970.1	Cs7g15880.1	Dlo_027974.1	D08G238633.1	XM_016577832.1	Os01t0869500-02	Pn4.2773	XM_026599448.1	XM_011095118.2	VIT_15s0024g01470.t01	EVM0061313.1	Zm00001d049499	scaffold00067.138
Araip.D2SBD.1	rna34046	BnaC01g25420D	PHT87965	CsaV3_1G009660.1	Cs7g22080.1	Dlo_003009.1	D12G192100.1	XM_016614354.1	Os01t0765000-01	Pn3.1611	XM_026526425.1	XM_011103004.2	VIT_17s0000g01370.t01	EVM0036829.1	Zm00001d012671	scaffold00013.106
Araip.X476J.1	rna11825	BnaC02g30000D	PHT85034	CsaV3_6G031610.1	Cs3g27110.1	Dlo_028334.1	D01G092800.1	XM_016641902.1	Os02t0833400-01	Pn21.266	XM_026546912.1	XM_011102785.2	VIT_18s0001g00090.t01	EVM0067604.1	Zm00001d051823	scaffold00001.236
Araip.3JF99.1	rna3099	BnaC05g49740D	PHT77025	CsaV3_5G032500.1	Cs7g04120.1	Dlo_026251.1	D13G072700.1	XM_016645311.1	Os03t0170500-00	Pn7.1728	XM_026565201.1	XM_011077167.2	VIT_01s0026g01930.t01	EVM0057501.1	Zm00001d048313	scaffold00010.319
Araip.V06JY.1	rna28227	BnaC03g38140D	PHT62182	CsaV3_3G043800.1	Cs1g18210.1	Dlo_011665.1	D10G060500.1	XM_016646235.1	Os09t0363800-00	Pn14.735	XM_026597604.1	XM_011074228.2	VIT_09s0002g02310.t01	EVM0048387.1	Zm00001d020237	scaffold00036.30
Araip.KYQ3F.1	rna10376	BnaCnng25480D	PHT77376	CsaV3_7G015080.1	Cs4g08810.1	Dlo_017077.1	D05G383200.1	XM_016596678.1	Os03t0215800-01	Pn6.2386	XM_026565208.1	XM_011097231.2	VIT_19s0015g00380.t01	EVM0088420.1	Zm00001d028220	scaffold00047.22
Araip.EPG4S.1	rna41555	BnaC07g34760D	PHT93027	CsaV3_4G012030.1	Cs7g22670.1	Dlo_016713.1	D08G175300.1	XM_016629644.1	Os06t0132600-02	Pn26.136	XM_026546230.1	XM_011084052.2	VIT_02s0012g01770.t01	EVM0010887.1	Zm00001d036044	scaffold00030.163
Araip.DN1XY.1	rna40475	BnaC08g08870D	PHT65651	CsaV3_3G011270.1	Cs8g11340.1	Dlo_027175.1	D10G144900.1	XM_016624484.1	Os08t0280100-01	Pn15.1215	XM_026545181.1	XM_011075566.2	VIT_05s0051g00640.t01	EVM0028074.1	Zm00001d050026	scaffold00039.152
Araip.425B7.1	rna16643	BnaCnng67980D	PHT74063	CsaV3_1G041170.1	Cs4g07240.1	Dlo_023131.1	D07G015000.2	XM_016594635.1	Os11t0216900-01	Pn12.336	XM_026582867.1	XM_011079817.2	VIT_11s0016g00830.t01	EVM0041256.1	Zm00001d049042	scaffold00147.57
Araip.A8RDR.1	rna11734	BnaCnng14850D	PHT92477	CsaV3_3G003530.1	Cs5g10450.1	Dlo_005634.1	D03G153500.1	XM_016599491.1	Os04t0569000-01	Pn1.1113	XM_026524279.1	XM_011082714.2	VIT_02s0025g04140.t01	EVM0083758.1	Zm00001d026089	scaffold00069.38
Araip.B6U37.1	rna11523	BnaC04g19330D	PHT90782	CsaV3_6G048910.1	Cs2g02900.1	Dlo_001127.2	D06G155200.1	XM_016604775.1	Os03t0744700-01	Pn13.245	XM_026565169.1	XM_020698315.1	VIT_10s0116g01550.t01	EVM0047620.1	Zm00001d033985	scaffold00037.145
Araip.G867N.1	rna30897	BnaC09g21670D	PHT68268	CsaV3_5G030550.1	Cs7g10190.2	Dlo_011729.1	D02G155000.1	XM_016582619.1	Os04t0486500-01	Pn4.2850	XM_026555543.1	XM_011088428.2	VIT_01s0010g02430.t01	EVM0087908.1	Zm00001d025721	scaffold00005.69
Araip.1Y2CP.1	rna47633	BnaC02g02090D	PHT71644	CsaV3_6G040750.1	Cs6g14310.1	Dlo_009651.1	D04G097500.1	XM_016593446.1	Os02t0535000-01	Pn3.895	XM_026556570.1	XM_011079540.2	VIT_08s0007g03000.t01	EVM0003396.1	Zm00001d016714	scaffold00040.80
Araip.0Q8IW.1	rna49975	BnaC02g07400D	PHT71284	CsaV3_4G029080.1	Cs7g16320.1	Dlo_007417.1	D13G165400.1	XM_016625836.1	Os02t0612000-01	Pn10.1101	XM_026557537.1	XM_011071716.2	VIT_08s0056g00810.t01	EVM0073675.1	Zm00001d051062	scaffold00119.109
Araip.LJC0I.1	rna30366	BnaC01g30800D	PHT85590	CsaV3_3G011910.1	Cs9g09780.2	Dlo_006655.1	D10G157700.2	XM_016646996.1	Os02t0809800-01	Pn7.1984	XM_026545251.1	XM_020697295.1	VIT_05s0049g01410.t01	EVM0077092.1	Zm00001d051945	scaffold00067.94
Araip.HY7X8.1	rna35255	BnaC08g25210D	PHT84041	CsaV3_1G036780.1	Cs5g21900.1	Dlo_033357.1	D09G206400.1	XM_016599207.1	Os02t0605900-01	Pn1.2037	XM_026565428.1	XM_011093269.2	VIT_05s0094g00220.t01	EVM0054115.1	Zm00001d017152	scaffold00066.266
Araip.TC8XG.1	rna26363	BnaC05g46470D	PHT62680	CsaV3_1G046490.1	Cs2g10740.1	Dlo_033744.1	D05G146700.1	XM_016613121.1	Os02t0168500-01	Pn2.1251	XM_026539483.1	XM_011098477.2	VIT_10s0042g01140.t01	EVM0023828.1	Zm00001d015362	scaffold00032.65
Araip.Q4VW4.1	rna23034	BnaC03g20970D	PHT73300	CsaV3_1G042300.1	Cs4g17700.1	Dlo_019425.1	D07G039500.1	XM_016587372.1	Os04t0685100-01	Pn15.2053	XM_026592391.1	XM_011094437.2	VIT_15s0048g02730.t01	EVM0080717.1	Zm00001d008762	scaffold00058.84
Araip.51XLH.1	rna58571	BnaC09g05400D	PHT74849	CsaV3_4G000800.1	Cs5g33160.1	Dlo_014215.1	D08G138800.1	XM_016653786.1	Os03t0343700-01	Pn2.359	XM_026565115.1	XM_011081361.2	VIT_07s0005g00470.t01	EVM0001125.1	Zm00001d029106	scaffold00017.31
Araip.IJ811.1	rna46382	BnaC08g49240D	PHT62110	CsaV3_3G002020.1	Cs8g06400.1	Dlo_023841.1	D04G167200.1	XM_016622446.1	Os10t0400800-01	Pn21.690	XM_026578661.1	XM_011090093.2	VIT_03s0063g02560.t01	EVM0057754.1	Zm00001d018147	scaffold00146.43
Araip.QL005.1	rna44834	BnaC07g43720D	PHT76348	CsaV3_3G046360.1	Cs7g05550.1	Dlo_015423.1	D07G032700.1	XM_016645431.1	Os02t0614100-01	Pn14.1511	XM_026531874.1	XM_011098321.2	VIT_04s0008g05570.t01	EVM0055734.1	Zm00001d051081	scaffold00046.47
Araip.LDL6T.1	rna3524	BnaC08g38420D	PHT69512	CsaV3_6G013520.1	orange1.1t03254.1	Dlo_005921.1	D08G084700.4	XM_016612592.1	Os07t0633500-00	Pn26.223	XM_026545199.1	XM_011097426.2	VIT_19s0085g00510.t01	EVM0057834.1	Zm00001d022246	scaffold00013.42
Araip.7HD76.1	rna41390	BnaC01g21230D	PHT92857	CsaV3_3G002250.1	Cs5g07730.1	Dlo_003143.1	D08G182600.1	XM_016597162.1	Os03t0100300-01	Pn8.2305	XM_026545726.1	XM_020698035.1	VIT_02s0236g00040.t01	EVM0092479.1	Zm00001d048556	scaffold00002.151
Araip.R1BCW.1	rna10273	BnaC06g10940D	PHT86056	CsaV3_3G027090.1	orange1.1t00756.1	Dlo_030421.1	D10G228000.1	XM_016607083.1	Os03t0570300-01	Pn17.505	XM_026570975.1	XM_011087141.2	VIT_17s0000g03860.t01	EVM0025303.1	Zm00001d015247	scaffold00006.320
Araip.MHA7X.1	rna12297	BnaC02g45560D	PHT90945	CsaV3_5G023890.1	Cs6g15850.2	Dlo_004070.2	D08G048100.1	XM_016612947.1	Os03t0709000-01	Pn5.1394	XM_026546988.1	XM_011098616.2	VIT_04s0159g00040.t01	EVM0053337.1	Zm00001d033707	scaffold00060.33
Araip.E9ALR.1	rna44289	BnaC01g08640D	PHT87967	CsaV3_2G001320.1	Cs4g15000.1	Dlo_011365.1	D05G033500.3	XM_016633888.1	Os08t0398800-02	Pn6.3977	XM_026596568.1	XM_011079739.2	VIT_11s0016g01760.t01	EVM0061138.1	Zm00001d050266	scaffold00146.40
Araip.D6GJ4.1	rna9735	BnaC06g10080D	PHT77107	CsaV3_4G033660.1	Cs1g07450.1	Dlo_016173.1	D01G049600.2	XM_016603927.1	Os01t0748000-00	Pn4.3540	XM_026567838.1	XM_011099994.2	VIT_19s0014g02500.t01	EVM0078968.1	Zm00001d043451	scaffold00068.117
Araip.2Y1DD.1	rna3580	BnaC05g12650D	PHT77531	CsaV3_6G013680.1	Cs4g12520.1	Dlo_005894.2	D01G027500.1	XM_016581168.1	Os06t0670000-01	Pn2.1257	XM_026529347.1	XM_020698435.1	VIT_19s0027g01090.t01	EVM0013997.1	Zm00001d046979	scaffold00032.85
Araip.2EE1I.1	rna35474	BnaCnng46590D	PHT88319	CsaV3_5G026220.1	Cs7g28620.1	Dlo_020472.2	D05G300200.1	XM_016608280.1	Os08t0347500-00	Pn7.1977	XM_026570532.1	XM_011074662.2	VIT_13s0019g00260.t01	EVM0020088.1	Zm00001d027422	scaffold00145.26
Araip.GHK5T.1	rna26488	BnaC09g03460D	PHT63071	CsaV3_1G037920.1	Cs3g15340.1	Dlo_017234.1	D08G222200.1	XM_016607702.1	Os01t0299400-01	Pn12.224	XM_026573643.1	XM_011093867.2	VIT_14s0060g00970.t01	EVM0024725.1	Zm00001d009132	scaffold00003.230
Araip.RZJ5U.1	rna10290	BnaC06g10970D	PHT94019	CsaV3_1G041520.1	Cs5g26490.1	Dlo_006610.1	D11G268300.1	XM_016584018.1	Os03t0657000-01	Pn13.1819	XM_026600667.1	XM_011091441.2	VIT_06s0004g00180.t01	EVM0015556.1	Zm00001d033472	scaffold00064.47
Araip.TG6SS.1	rna5966	BnaC05g21920D	PHT66539	CsaV3_6G006300.1	Cs4g10060.2	Dlo_026242.1	D09G073600.1	XM_016600993.1	Os01t0963300-01	Pn15.2715	XM_026556877.1	XM_011098748.2	VIT_05s0094g00860.t01	EVM0060215.1	Zm00001d042018	scaffold00007.40
Araip.U7UAU.1	rna31533	BnaC09g01700D	PHT89684	CsaV3_5G037760.1	Cs6g20400.1	Dlo_030502.1	D11G072300.1	XM_016588594.1	Os10t0413500-01	Pn15.680	XM_026578126.1	XM_011100254.2	VIT_14s0066g02170.t01	EVM0066647.1	Zm00001d032974	scaffold00081.13
Araip.64B7C.1	rna34577	BnaC08g22690D	PHT91089	CsaV3_6G047330.1	Cs1g25740.1	Dlo_021381.1	D03G007900.1	XM_016603226.1	Os09t0538700-01	Pn16.740	XM_026583335.1	XM_011101571.2	VIT_04s0023g03760.t01	EVM0079909.1	Zm00001d022626	scaffold00055.27
Araip.69DCY.1	rna41192	BnaC01g21640D	PHT74112	CsaV3_1G015810.1	Cs2g01930.1	Dlo_020850.1	D06G217000.1	XM_016649459.1	Os03t0748700-01	Pn15.494	XM_026533290.1	XM_011087954.2	VIT_00s0508g00020.t01	EVM0015259.1	Zm00001d034012	scaffold00023.21
Araip.F9D3A.1	rna5425	BnaC05g20540D	PHT67508	CsaV3_5G022990.1	Cs7g12860.1	Dlo_016594.1	D02G116000.1	XM_016659467.1	Os01t0140400-02	Pn14.243	XM_026552030.1	XM_011078941.2	VIT_01s0011g03060.t01	EVM0017030.1	Zm00001d039911	scaffold00007.251
Araip.IZ27R.1	rna22584	BnaC04g44790D	PHT69539	CsaV3_7G024930.1	Cs7g27720.2	Dlo_007725.1	D04G083000.1	XM_016607788.1	Os01t0833200-01	Pn9.1049	XM_026593108.1	XM_011103932.2	VIT_13s0019g03680.t01	EVM0037743.1	Zm00001d042976	scaffold00080.75
Araip.P1ARW.1	rna12702	BnaC06g28680D	PHT71301	CsaV3_2G025260.1	Cs7g10170.1	Dlo_011731.1	D05G127700.2	XM_016654772.1	Os08t0236700-00	Pn13.1417	XM_026546887.1	XM_020695634.1	VIT_01s0010g02410.t01	EVM0003602.1	Zm00001d003251	scaffold00072.96
Araip.4PY6A.1	rna14765	BnaCnng11310D	PHT83684	CsaV3_5G023180.1	Cs3g19240.1	Dlo_029870.1	D02G081300.1	XM_016627959.1	Os04t0689900-01	Pn3.2973	XM_026604846.1	XM_011076722.2	VIT_18s0001g03570.t01	EVM0048399.1	Zm00001d019150	scaffold00017.121
Araip.BH552.1	rna26027	BnaC01g40440D	PHT78797	CsaV3_3G043120.1	Cs5g26830.1	Dlo_030606.1	D08G235900.1	XM_016623264.1	Os05t0132500-02	Pn4.1371	XM_026553684.1	XM_020691917.1	VIT_09s0018g02090.t01	EVM0059215.1	Zm00001d018524	scaffold00090.78
Araip.167MA.1	rna28967	BnaC01g44140D	PHT94239	CsaV3_3G015130.1	Cs9g02340.1	Dlo_024975.2	D09G065300.1	XM_016635590.1	Os05t0157200-01	Pn43.112	XM_026590465.1	XM_011073084.2	VIT_05s0077g01070.t01	EVM0032729.1	Zm00001d037573	scaffold00085.60
Araip.H3YMG.1	rna208	BnaC07g35590D	PHT74499	CsaV3_3G009060.1	orange1.1t00336.1	Dlo_009136.1	D07G148700.2	XM_016652978.1	Os07t0457300-01	Pn3.2652	XM_026545505.1	XM_011094851.2	VIT_15s0046g03360.t01	EVM0072972.1	Zm00001d019587	scaffold00009.307
Araip.1J91U.1	rna59642	BnaC09g08010D	PHT91212	CsaV3_4G005570.1	Cs1g24140.1	Dlo_000044.1	D03G014300.2	XM_016648157.1	Os11t0549655-01	Pn17.661	XM_026586786.1	XM_011101307.2	VIT_04s0023g01800.t01	EVM0038855.1	Zm00001d007454	scaffold00059.9
Araip.37V98.1	rna17679	BnaC09g08510D	PHT75581	CsaV3_UNG023130.1	Cs4g18220.1	Dlo_019342.1	D07G041400.1	XM_016641606.1	Os12t0611900-01	Pn8.2947	XM_026572465.1	XM_011080090.2	VIT_11s0016g05630.t01	EVM0044144.2	Zm00001d041299	scaffold00092.86
Araip.ZE592.1	rna4709	BnaC05g17150D	PHT94949	CsaV3_6G034460.1	Cs3g19670.1	dlo_036195.1	D05G270800.1	XM_016630656.1	Os01t0869600-01	Pn10.1188	XM_026525547.1	XM_011076544.2	VIT_18s0001g02710.t01	EVM0043037.1	Zm00001d012265	scaffold00017.75
Araip.BS71F.1	rna41817	BnaC03g62970D	PHT90326	CsaV3_6G051220.1	Cs2g04250.1	Dlo_031156.1	D10G033800.2	XM_016580096.1	Os01t0201700-02	Pn31.243	XM_026557062.1	XM_011103851.2	VIT_10s0003g02070.t01	EVM0062766.2	Zm00001d039434	scaffold00021.296
Araip.Z9A08.1	rna45902	BnaC01g01780D	PHT89998	CsaV3_2G016660.1	Cs1g22640.1	Dlo_000255.2	D11G199100.1	XM_016657004.1	Os03t0395900-02	Pn3.1993	XM_026590131.1	XM_011100833.2	VIT_07s0031g00640.t01	EVM0055180.1	Zm00001d029426	scaffold00091.59
Araip.LR9VJ.1	rna49907	BnaC09g40570D	PHT91332	CsaV3_4G010390.1	Cs6g18180.1	Dlo_008760.2	D11G173000.1	XM_016602619.1	Os01t0505400-01	Pn5.2548	XM_026598600.1	XM_011098853.2	VIT_14s0006g02240.t01	EVM0072041.1	Zm00001d008739	scaffold00111.8
Araip.I0L8X.1	rna5364	BnaC03g75630D	PHT62297	CsaV3_2G018120.1	orange1.1t01183.1	Dlo_007297.1	D01G167700.1	XM_016593291.1	Os11t0105400-01	Pn16.1770	XM_026604391.1	XM_011089480.2	VIT_12s0034g01000.t01	EVM0058491.1	Zm00001d044615	scaffold00153.40
Araip.25NFE.1	rna27798	BnaC05g41030D	PHT63361	CsaV3_3G038670.1	orange1.1t02219.1	Dlo_024113.1	D04G089500.1	XM_016606141.1	Os08t0464000-01	Pn3.3426	XM_026585257.1	XM_011076801.2	VIT_08s0007g06710.t01	EVM0014898.1	Zm00001d031740	scaffold00024.127
Araip.B0BSA.1	rna5879	BnaC03g58290D	PHT70071	CsaV3_4G002250.1	orange1.1t04611.1	Dlo_024435.1	D02G175400.1	XM_016639824.1	Os08t0537800-01	Pn4.2479	XM_026529858.1	XM_011088581.2	VIT_01s0150g00100.t01	EVM0079643.1	Zm00001d049873	scaffold00016.56
Araip.AW9H3.1	rna25205	BnaC04g52380D	PHT94861	CsaV3_7G030200.1	orange1.1t01724.4	Dlo_004043.1	D08G141300.1	XM_016626801.1	Os05t0540800-01	Pn3.1411	XM_026590519.1	XM_020694674.1	VIT_07s0005g01910.t01	EVM0002100.1	Zm00001d015765	scaffold00010.349
Araip.A65TI.1	rna34778	BnaC08g23470D	PHT94615	CsaV3_3G032340.1	Cs7g01480.1	Dlo_028724.1	D08G167000.1	XM_016618020.1	Os02t0717400-01	Pn17.200	XM_026571314.1	XM_011088967.2	VIT_13s0064g01350.t01	EVM0035275.1	Zm00001d017848	scaffold00022.278
Araip.Y8SXT.1	rna50181	BnaC09g39110D	PHT61206	CsaV3_3G014080.1	Cs9g05040.1	Dlo_031644.1	D02G051700.1	XM_016633436.1	Os01t0259400-01	Pn15.2134	XM_026600812.1	XM_011073190.2	VIT_05s0020g01990.t01	EVM0018651.1	Zm00001d008321	scaffold00057.132
Araip.FXZ9G.1	rna15718	BnaC02g47730D	PHT82599	CsaV3_5G036240.1	Cs7g25710.1	Dlo_022161.1	D05G296500.1	XM_016646834.1	Os04t0693000-01	Pn10.1930	XM_026547389.1	XM_011086020.2	VIT_13s0019g04410.t01	EVM0008362.1	Zm00001d002944	scaffold00148.31
Araip.57L7Q.1	rna50512	BnaC09g37510D	PHT90934	CsaV3_1G026710.1	Cs4g05490.2	Dlo_019097.1	D08G099600.1	XM_016592554.1	Os06t0172800-00	Pn7.796	XM_026531849.1	XM_011080080.2	VIT_11s0016g05770.t01	EVM0036614.1	Zm00001d037480	scaffold00046.63
Araip.5S6SM.1	rna26344	BnaC05g46570D	PHT88282	CsaV3_6G002610.1	Cs3g13380.1	Dlo_020148.1	D13G179200.1	XM_016608914.1	Os10t0518900-01	Pn15.426	XM_026546251.1	XM_011093178.2	VIT_14s0128g00150.t01	EVM0012533.1	Zm00001d032439	scaffold00027.8
Araip.V1MRT.1	rna26274	BnaC03g34070D	PHT90696	CsaV3_1G039620.1	Cs3g11650.1	Dlo_032388.1	D13G108900.1	XM_016628245.1	Os06t0298500-01	Pn5.1764	XM_026597724.1	XM_011093637.2	VIT_14s0030g01400.t01	EVM0078645.1	Zm00001d045812	scaffold00057.191
Araip.H8VZN.1	rna34287	BnaC08g21360D	PHT91453	CsaV3_6G044360.1	Cs1g21300.1	Dlo_000446.1	D03G030300.1	XM_016604850.1	Os09t0131200-01	Pn8.560	XM_026532699.1	XM_011101112.2	VIT_07s0151g00470.t01	EVM0012042.1	Zm00001d052058	scaffold00065.30
Araip.174R1.1	rna11385	BnaC01g29600D	PHT93218	CsaV3_4G006980.1	Cs3g10230.1	Dlo_029753.1	D03G168000.1	XM_016632462.1	Os03t0364400-01	Pn6.228	XM_026550469.1	XM_011083837.2	VIT_02s0087g00270.t01	EVM0087581.1	Zm00001d029258	scaffold00048.228
Araip.P90X5.1	rna18571	BnaC07g06580D	PHT91023	CsaV3_3G000500.1	Cs1g26070.1	Dlo_004137.1	D03G005400.1	XM_016646617.1	Os03t0136500-01	Pn24.551	XM_026534808.1	XM_011071471.2	VIT_00s0264g00060.t01	EVM0023133.1	Zm00001d027550	scaffold00001.136
Araip.CHT08.1	rna49361	BnaC09g42870D	PHT91738	CsaV3_3G042570.1	Cs2g27920.1	Dlo_018763.1	D10G087300.1	XM_016630799.1	Os01t0637600-01	Pn5.3541	XM_026531425.1	XM_020698610.1	VIT_14s0066g01070.t01	EVM0031401.1	Zm00001d011445	scaffold00096.65
Araip.PQ7VR.1	rna27807	BnaC05g41000D	PHT65773	CsaV3_5G036410.1	Cs7g27340.1	Dlo_004344.1	D04G002900.1	XM_016629244.1	Os05t0126100-01	Pn12.770	XM_026573128.1	XM_011078696.2	VIT_13s0019g04050.t01	EVM0044132.1	Zm00001d035474	scaffold00108.6
Araip.J4ZFW.1	rna37878	BnaC09g00010D	PHT73773	CsaV3_2G002980.1	Cs4g18070.1	Dlo_019356.1	D07G040500.1	XM_016635876.1	Os06t0705100-01	Pn9.687	XM_026597349.1	XM_011080098.2	VIT_11s0016g05570.t01	EVM0053871.1	Zm00001d014718	scaffold00024.352
Araip.050BY.1	rna48093	BnaCnng71650D	PHT65724	CsaV3_1G003170.1	Cs7g26100.1	Dlo_003580.1	D07G062400.1	XM_016610111.1	Os04t0466600-01	Pn7.1115	XM_026530816.1	XM_011074649.2	VIT_17s0000g04660.t01	EVM0036216.1	Zm00001d025644	scaffold00006.241
Araip.YJC1H.1	rna56189	BnaC03g27770D	PHT88935	CsaV3_3G023430.1	Cs1g15520.1	Dlo_025857.1	D10G066200.1	XM_016658242.1	Os06t0151600-01	Pn12.1585	XM_026525398.1	XM_011074147.2	VIT_09s0002g03180.t01	EVM0022389.1	Zm00001d036181	scaffold00056.164
Araip.JEG1M.1	rna25947	BnaC05g47800D	PHT95326	CsaV3_5G026890.1	Cs2g26830.3	Dlo_005466.1	D07G232000.1	XM_016633432.1	Os12t0288900-00	Pn7.1555	XM_026523491.1	XM_011099484.2	VIT_14s0219g00250.t01	EVM0071120.1	Zm00001d003268	scaffold00049.126
Araip.C9ENU.1	rna11955	BnaC09g12340D	PHT92314	CsaV3_5G002250.1	Cs5g02810.1	Dlo_013788.1	D12G234900.2	XM_016651937.1	Os01t0221700-00	Pn4.3026	XM_026548152.1	XM_011100980.2	VIT_02s0025g00720.t01	EVM0008363.1	Zm00001d008963	scaffold00054.28
Araip.KA127.1	rna9774	BnaC03g69560D	PHT77035	CsaV3_4G008060.1	Cs5g12520.1	Dlo_021637.1	D05G340800.1	XM_016607898.1	Os05t0514300-01	Pn7.1375	XM_026588380.1	XM_011084465.2	VIT_19s0014g01250.t01	EVM0040127.1	Zm00001d038691	scaffold00130.59
Araip.9BQ78.1	rna36371	BnaC08g29730D	PHT86570	CsaV3_3G016000.1	Cs5g23020.1	Dlo_001471.1	D09G205500.1	XM_016648345.1	Os03t0263600-01	Pn16.215	XM_026527395.1	XM_011093340.2	VIT_05s0102g00880.t01	EVM0079142.1	Zm00001d047858	scaffold00029.117
Araip.J3Y4W.1	rna27500	BnaCnng60720D	PHT75933	CsaV3_1G032190.1	Cs4g04440.1	Dlo_004679.2	D05G002100.1	XM_016652773.1	Os04t0608100-01	Pn3.4901	XM_026549087.1	XM_011095758.2	VIT_11s0078g00430.t01	EVM0067056.1	Zm00001d002377	scaffold00025.232
Araip.PW1YY.1	rna45120	BnaC01g04770D	PHT78809	CsaV3_2G019390.1	Cs1g09130.1	Dlo_011773.2	D04G031200.1	XM_016660213.1	Os08t0107300-00	Pn3.1499	XM_026549665.1	XM_020699094.1	VIT_04s0044g01420.t01	EVM0087815.1	Zm00001d034990	scaffold00209.6
Araip.GF32J.1	rna57165	BnaC09g31780D	PHT77313	CsaV3_3G004900.1	Cs4g09850.1	Dlo_004410.2	D05G373600.1	XM_016602724.1	Os02t0804600-00	Pn3.2594	XM_026536937.1	XM_011091339.2	VIT_19s0090g01020.t01	EVM0089706.1	Zm00001d045182	scaffold00074.17
Araip.8H0EA.1	rna56503	BnaCnng67150D	PHT87140	CsaV3_3G016660.1	Cs9g16580.1	Dlo_007339.1	D13G056900.1	XM_016581138.1	Os03t0119000-01	Pn19.160	XM_026550703.1	XM_011102859.2	VIT_16s0022g02410.t01	EVM0086512.1	Zm00001d027385	scaffold00069.153
Araip.C1GGI.1	rna46995	BnaCnng03060D	PHT71940	CsaV3_4G023360.1	Cs6g04650.1	Dlo_019644.1	D13G095800.1	XM_016639658.1	Os03t0288700-01	Pn5.588	XM_026562993.1	XM_011096394.2	VIT_08s0040g02280.t01	EVM0063010.1	Zm00001d028731	scaffold00108.17
Araip.K1B3N.1	rna13549	BnaC06g32690D	PHT84056	CsaV3_6G004950.1	Cs3g21930.1	Dlo_024875.1	D02G068000.3	XM_016588153.1	Os01t0589000-01	Pn30.279	XM_026600583.1	XM_011102353.2	VIT_18s0001g02600.t01	EVM0056786.1	Zm00001d044328	scaffold00131.39
Araip.435DT.1	rna24762	BnaC04g56960D	PHT93571	CsaV3_6G006130.1	orange1.1t00246.1	Dlo_004457.1	D08G155100.2	XM_016659092.1	Os03t0246900-00	Pn6.2586	XM_026524539.1	XM_011094895.2	VIT_15s0048g00830.t01	EVM0004993.1	Zm00001d047921	scaffold00041.18
Araip.Y1R8S.1	rna9305	BnaC06g04310D	PHT93736	CsaV3_4G023700.1	orange1.1t02032.1	Dlo_029747.1	D08G088366.1	XM_016610360.1	Os07t0470700-01	Pn4.727	XM_026563227.1	XM_011081917.2	VIT_06s0004g01220.t01	EVM0077153.1	Zm00001d021351	scaffold00044.57
Araip.67DHF.1	rna51774	BnaC02g48480D	PHT63062	CsaV3_2G007160.1	Cs3g15240.3	Dlo_017247.1	D13G115300.1	XM_016577054.1	Os12t0562100-01	Pn39.142	XM_026579641.1	XM_020697440.1	VIT_14s0060g01080.t01	EVM0028699.1	Zm00001d030623	scaffold00003.40
Araip.L4MM5.1	rna56470	BnaC09g28100D	PHT87097	CsaV3_3G016510.1	Cs9g16350.1	Dlo_023270.1	D09G044700.1	XM_016646947.1	Os04t0573300-00	Pn19.158	XM_026524401.1	XM_011077974.2	VIT_16s0022g02200.t01	EVM0084293.1	Zm00001d026068	scaffold00069.175
Araip.A9H3K.1	rna35432	BnaC08g26010D	PHT67434	CsaV3_5G026140.1	Cs7g28130.1	Dlo_010909.1	D13G021000.1	XM_016652447.1	Os03t0819600-01	Pn5.528	XM_026558043.1	XM_011081420.2	VIT_13s0067g03820.t01	EVM0078924.1	Zm00001d034635	scaffold00034.116
Araip.F0YLK.1	rna1726	BnaC05g05780D	PHT69195	CsaV3_6G014250.1	Cs8g15760.3	Dlo_030110.1	D06G082600.1	XM_016652588.1	Os02t0818700-00	Pn21.1119	XM_026558788.1	XM_020696719.1	VIT_06s0061g00490.t01	EVM0039189.1	Zm00001d018489	scaffold00124.1
Araip.0NL51.1	rna42084	BnaC07g36250D	PHT89753	CsaV3_1G010130.1	Cs2g11590.1	Dlo_028494.1	D12G047800.1	XM_016620341.1	Os06t0665500-01	Pn2.1098	XM_026543511.1	XM_011098534.2	VIT_01s0011g01290.t01	EVM0063882.2	Zm00001d046952	scaffold00062.183
Araip.RPE5K.1	rna47447	BnaC09g50050D	PHT82080	CsaV3_5G010920.1	Cs7g29780.2	Dlo_011389.1	D04G012300.1	XM_016589355.1	Os11t0116300-01	Pn2.124	XM_026533009.1	XM_011086517.2	VIT_13s0067g02870.t01	EVM0001110.1	Zm00001d044683	scaffold00077.54
Araip.RZ9J2.1	rna34448	BnaC05g34660D	PHT91207	CsaV3_4G005090.1	Cs1g24010.1	Dlo_000058.2	D11G191100.1	XM_016618664.1	Os03t0227700-01	Pn6.1318	XM_026542317.1	XM_011101300.2	VIT_04s0023g01630.t01	EVM0007665.1	Zm00001d028325	scaffold00059.35
Araip.C7WTW.1	rna40972	BnaC08g10170D	PHT76323	CsaV3_7G003400.1	Cs2g20930.1	Dlo_029578.1	D07G192700.1	XM_016638412.1	Os01t0534800-01	Pn20.595	XM_026536952.1	XM_011080701.2	VIT_12s0059g01100.t01	EVM0013833.1	Zm00001d009359	scaffold00007.298
Araip.IHP9I.1	rna12108	BnaC06g36800D	PHT87737	CsaV3_2G035940.1	Cs7g15410.1	Dlo_029710.1	D13G098800.1	XM_016628632.1	Os05t0389400-01	Pn17.839	XM_026526701.1	XM_011089939.2	VIT_16s0039g00720.t01	EVM0042067.1	Zm00001d038089	scaffold00011.236
Araip.HWU7Q.1	rna49931	BnaC09g40400D	PHT87738	CsaV3_6G036830.1	Cs7g15580.1	Dlo_033725.1	D03G055700.1	XM_016638491.1	Os12t0465700-01	Pn15.1296	XM_026546064.1	XM_011077462.2	VIT_16s0039g01020.t01	EVM0032986.1	Zm00001d041052	scaffold00016.200
Araip.B8ZXU.1	rna36916	BnaC08g31740D	PHT74720	CsaV3_3G007830.1	orange1.1t00538.1	Dlo_030367.1	D11G103700.1	XM_016634313.1	Os02t0122500-00	Pn15.432	XM_026546247.1	XM_011094710.2	VIT_15s0048g02980.t01	EVM0009923.1	Zm00001d053925	scaffold00027.5
Araip.KL33S.1	rna28527	BnaC05g38500D	PHT69615	CsaV3_3G019570.1	Cs1g08140.1	Dlo_027072.1	D01G046900.2	XM_016637294.1	Os02t0307800-01	Pn15.1936	XM_026556308.1	XM_011084413.2	VIT_19s0014g01930.t01	EVM0052352.1	Zm00001d015705	scaffold00021.166
Araip.7N4YT.1	rna49235	BnaC09g54590D	PHT89745	CsaV3_2G034020.1	Cs2g25590.1	Dlo_015222.1	D10G079400.1	XM_016586164.1	Os11t0490800-02	Pn1.2510	XM_026530174.1	XM_020699045.1	VIT_14s0068g01730.t01	EVM0048098.1	Zm00001d007328	scaffold00120.61
Araip.C4MN8.1	rna35808	BnaC08g27650D	PHT71467	CsaV3_4G029010.1	Cs6g16100.1	Dlo_029872.3	D01G179900.1	XM_016610570.1	Os01t0809900-01	Pn41.57	XM_026570868.1	XM_011077085.2	VIT_08s0040g00210.t01	EVM0084446.1	Zm00001d043147	scaffold00095.44
Araip.YI4UQ.1	rna40541	BnaCnng19360D	PHT92798	CsaV3_1G037310.1	Cs1g03460.1	Dlo_009831.1	D08G068800.2	XM_016596196.1	Os07t0227700-01	Pn31.398	XM_026593014.1	XM_011090008.2	VIT_13s0047g01180.t01	EVM0033194.1	Zm00001d007782	scaffold00066.108
Araip.8IP8K.1	rna8322	BnaC06g40730D	PHT83311	CsaV3_1G001680.1	Cs3g19430.1	Dlo_028567.1	D01G181400.1	XM_016587923.1	Os06t0210200-01	Pn4.241	XM_026532288.1	XM_011076557.2	VIT_18s0001g03230.t01	EVM0063639.1	Zm00001d037164	scaffold00157.34
Araip.XMZ0V.1	rna28743	BnaC03g39470D	PHT92889	CsaV3_3G025150.1	Cs5g15710.1	Dlo_013855.1	D06G194300.1	XM_016628020.1	Os02t0266200-01	Pn5.2601	XM_026588294.1	XM_020692851.1	VIT_09s0002g04690.t01	EVM0024856.1	Zm00001d033742	scaffold00109.23
Araip.V2PZ0.1	rna12806	BnaC06g29230D	PHT81283	CsaV3_5G012960.1	orange1.1t01647.2	Dlo_019998.1	D12G156900.1	XM_016631750.1	Os08t0467400-01	Pn40.98	XM_026552120.1	XM_011072215.2	VIT_01s0011g06340.t01	EVM0031113.1	Zm00001d031764	scaffold00024.35
Araip.S7H0U.1	rna2254	BnaC08g14360D	PHT68056	CsaV3_5G031880.1	Cs7g08130.1	Dlo_000739.2	D01G132600.1	XM_016615485.1	Os06t0237200-00	Pn5.3389	XM_026546589.1	XM_011088191.2	VIT_01s0026g00650.t01	EVM0049268.1	Zm00001d044780	scaffold00088.88
Araip.UMG0L.1	rna14718	BnaCnng09810D	PHT67347	CsaV3_5G023050.1	Cs2g12590.1	Dlo_020656.1	D02G170700.1	XM_016587493.1	Os01t0688200-01	Pn23.71	XM_026530956.1	XM_011072491.2	VIT_01s0011g03620.t01	EVM0056883.1	Zm00001d011619	scaffold00079.43
Araip.PF76P.1	rna18643	BnaCnng27260D	PHT84519	CsaV3_6G046980.1	Cs1g25200.1	Dlo_021429.1	D12G060200.1	XM_016603111.1	Os06t0138100-01	Pn4.3556	XM_026537946.1	XM_011101516.2	VIT_04s0023g03200.t01	EVM0075238.1	Zm00001d045418	scaffold00185.6
Araip.SKC87.1	rna31754	BnaC02g37870D	PHT83366	CsaV3_3G026330.1	Cs6g21790.1	Dlo_007116.1	D09G010400.1	XM_016634474.1	Os03t0209700-00	Pn11.1062	XM_026530602.1	XM_011100408.2	VIT_14s0108g01480.t01	EVM0064382.1	Zm00001d028463	scaffold00110.13
Araip.J5BBQ.1	rna43075	BnaC01g16310D	PHT84296	CsaV3_2G030040.1	Cs3g17580.1	Dlo_006311.1	D05G267800.1	XM_016626987.1	Os04t0450100-01	Pn1.368	XM_026560091.1	XM_011097748.2	VIT_18s0001g07090.t01	EVM0073652.1	Zm00001d003504	scaffold00135.44
Araip.1217A.1	rna43870	BnaC07g40980D	PHT87532	CsaV3_3G019720.1	orange1.1t01278.2	Dlo_017854.1	D12G249500.1	XM_016578395.1	Os01t0552300-01	Pn26.475	XM_026569838.1	XM_011086219.2	VIT_16s0098g01650.t01	EVM0078732.1	Zm00001d044525	scaffold00058.124
Araip.JUM79.1	rna13313	BnaC06g31500D	PHT73886	CsaV3_2G024620.1	Cs7g08740.2	Dlo_018586.1	D12G148100.1	XM_016584355.1	Os09t0327550-00	Pn5.3518	XM_026590099.1	XM_011088267.2	VIT_01s0127g00500.t01	EVM0060119.1	Zm00001d005616	scaffold00096.86
Araip.Z8IWW.1	rna21738	BnaC04g12620D	PHT85973	CsaV3_3G013380.1	Cs9g06800.1	Dlo_030963.1	D09G217700.1	XM_016589248.1	Os03t0218500-01	Pn3.735	XM_026567071.1	XM_011092415.2	VIT_05s0020g03330.t01	EVM0053969.1	Zm00001d048073	scaffold00103.6
Araip.M6NPA.1	rna6221	BnaC03g59290D	PHT92615	CsaV3_5G034030.1	Cs7g12920.1	Dlo_016587.1	D12G172900.1	XM_016633029.1	Os12t0641300-01	Pn10.323	XM_026552042.1	XM_011072529.2	VIT_01s0011g03120.t01	EVM0064063.1	Zm00001d041191	scaffold00007.270
Araip.DNM7S.1	rna6821	BnaC05g24560D	PHT92922	CsaV3_3G002050.1	Cs7g22390.2	Dlo_002985.1	D08G179900.1	XM_016644841.1	Os02t0803400-01	Pn17.1619	XM_026570286.1	XM_011083192.2	VIT_02s0012g00600.t01	EVM0015905.1	Zm00001d052007	scaffold00068.170
Araip.X3G6P.1	rna26750	BnaC03g34940D	PHT94456	CsaV3_3G014830.1	Cs9g04110.1	Dlo_019942.1	D09G238600.1	XM_016604051.1	Os01t0314100-01	Pn5.1200	XM_026563308.1	XM_011092759.2	VIT_05s0077g02080.t01	EVM0063926.1	Zm00001d040670	scaffold00045.247
Araip.GVI8N.1	rna7245	BnaC06g08260D	PHT83726	CsaV3_2G033430.1	Cs3g22490.1	Dlo_026373.1	D05G276700.3	XM_016610388.1	Os01t0874800-03	Pn12.172	XM_026532422.1	XM_011098769.2	VIT_18s0072g00910.t01	EVM0051691.1	Zm00001d042663	scaffold00070.135
Araip.7D3J7.1	rna7220	BnaC08g07020D	PHT67555	CsaV3_7G021650.1	Cs3g22660.1	Dlo_012756.1	D02G067000.2	XM_016612435.1	Os04t0670600-01	Pn1.3873	XM_026579578.1	XM_011099106.2	VIT_18s0086g00690.t01	EVM0082394.1	Zm00001d026580	scaffold00033.223
Araip.UTF6M.1	rna21372	BnaC03g17000D	PHT72483	CsaV3_6G013230.1	Cs1g08870.1	Dlo_023585.2	D13G240600.1	XM_016652018.1	Os05t0315200-01	Pn6.789	XM_026570649.1	XM_011082327.2	VIT_06s0004g08310.t01	EVM0077494.1	Zm00001d010455	scaffold00077.174
Araip.GL0UW.1	rna49515	BnaC09g42480D	PHT91918	CsaV3_3G041040.1	Cs6g21880.1	Dlo_007145.1	D11G075300.1	XM_016598019.1	Os07t0598100-01	Pn8.1149	XM_026530572.1	XM_011100394.2	VIT_14s0108g01380.t01	EVM0062033.1	Zm00001d022045	scaffold00177.16
Araip.6N7BK.1	rna47734	BnaC09g49010D	PHT71232	CsaV3_3G038350.1	Cs6g13290.1	Dlo_023182.1	D04G093400.1	XM_016658134.1	Os11t0572800-01	Pn13.1801	XM_026559305.1	XM_011079487.2	VIT_08s0032g00730.t01	EVM0080302.1	Zm00001d052933	scaffold00004.153
Araip.3M7UD.1	rna20174	BnaC08g33760D	PHT93365	CsaV3_2G032590.1	Cs7g06660.1	Dlo_015528.1	D05G063200.1	XM_016627519.1	Os02t0793000-01	Pn3.771	XM_026586881.1	XM_011081992.2	VIT_04s0008g07000.t01	EVM0033711.1	Zm00001d018360	scaffold00019.55
Araip.H09FU.1	rna43211	BnaC07g39170D	PHT92143	CsaV3_1G000590.1	Cs5g07290.1	Dlo_003100.2	D12G191700.1	XM_016642549.1	Os01t0101300-01	Pn4.2568	XM_026583740.1	XM_011072092.2	VIT_17s0000g01420.t01	EVM0018467.1	Zm00001d010915	scaffold00013.136
Araip.4R5PI.1	rna58623	BnaC03g52150D	PHT86904	CsaV3_1G043340.1	Cs7g19730.1	Dlo_005420.2	D07G051400.1	XM_016635276.1	Os08t0323000-01	Pn5.860	XM_026529809.1	XM_011084735.2	VIT_17s0000g00300.t01	EVM0027938.1	Zm00001d022115	scaffold00095.153
Araip.K2IF4.1	rna41621	BnaC07g35050D	PHT90164	CsaV3_1G032820.1	Cs2g04050.1	Dlo_031120.1	D06G140500.1	XM_016593845.1	Os07t0508300-01	Pn11.2608	XM_026548892.1	XM_011098170.2	VIT_10s0003g02590.t01	EVM0063129.1	Zm00001d006461	scaffold00160.21
Araip.DYJ2G.1	rna9553	BnaC03g69300D	PHT89754	CsaV3_1G010120.1	Cs2g11600.3	Dlo_028495.1	D01G132000.1	XM_016580854.1	Os01t0104000-01	Pn31.407	XM_026521295.1	XM_011098536.2	VIT_16s0013g02130.t01	EVM0010222.1	Zm00001d040192	scaffold00016.363
Araip.S0TNW.1	rna25544	BnaC03g32470D	PHT83605	CsaV3_3G042460.1	Cs2g28050.1	Dlo_016638.2	D07G227600.1	XM_016624531.1	Os08t0379300-01	Pn9.525	XM_026549178.1	XM_011100170.2	VIT_14s0066g01200.t01	EVM0027862.1	Zm00001d032333	scaffold00058.193
Araip.BHW2G.1	rna13731	BnaC06g33790D	PHT66285	CsaV3_7G034520.1	Cs1g17660.1	Dlo_029621.2	D05G142800.1	XM_016585714.1	Os03t0410700-01	Pn5.1318	XM_026591245.1	XM_011083237.2	VIT_09s0002g01450.t01	EVM0097226.1	Zm00001d029482	scaffold00024.217
Araip.UX4IW.1	rna25932	BnaC05g47840D	PHT65785	CsaV3_2G010510.1	Cs6g03320.1	Dlo_001262.1	D13G093300.1	XM_016586739.1	Os11t0265400-01	Pn7.1818	XM_026567326.1	XM_011086371.2	VIT_04s0023g00860.t01	EVM0071595.1	Zm00001d004616	scaffold00066.233
Araip.UKH21.1	rna48254	BnaC02g00970D	PHT80935	CsaV3_2G019560.1	Cs1g08250.2	Dlo_000650.1	D04G033900.1	XM_016627023.1	Os12t0179800-01	Pn7.285	XM_026557787.1	XM_020698883.1	VIT_07s0031g02510.t01	EVM0036395.1	Zm00001d023585	scaffold00017.263
Araip.PX6LZ.1	rna3463	BnaC05g12200D	PHT88437	CsaV3_7G031890.1	orange1.1t02761.1	Dlo_008611.2	D05G120300.1	XM_016624266.1	Os08t0276100-01	Pn9.185	XM_026598928.1	XM_011075022.2	VIT_09s0018g00290.t01	EVM0091976.1	Zm00001d050022	scaffold00065.208
Araip.1LL57.1	rna24198	BnaC04g52840D	PHT76898	CsaV3_1G004240.1	Cs7g17130.1	Dlo_024551.1	D09G006200.1	XM_016609793.1	Os02t0448000-00	Pn47.46	XM_026578346.1	XM_011095850.2	VIT_12s0028g00070.t01	EVM0041011.1	Zm00001d053429	scaffold00011.15
Araip.61BGI.1	rna35571	BnaC01g31300D	PHT78639	CsaV3_2G013340.1	Cs9g07830.1	Dlo_003490.2	D09G222500.1	XM_016631086.1	Os11t0586300-01	Pn13.1910	XM_026529052.1	XM_011092766.2	VIT_05s0020g04440.t01	EVM0049685.1	Zm00001d052977	scaffold00002.560
Araip.F1QRY.1	rna37111	BnaC04g21190D	PHT86109	CsaV3_4G000790.1	Cs5g33150.1	Dlo_014214.2	D08G085400.1	XM_016642955.1	Os05t0363600-01	Pn3.3126	XM_026567389.1	XM_011081362.2	VIT_07s0005g00460.t01	EVM0009490.1	Zm00001d009910	scaffold00045.336
Araip.NYR45.1	rna2108	BnaC05g07330D	PHT84869	CsaV3_2G029140.1	Cs3g25440.1	Dlo_015603.1	D05G192700.1	XM_016642324.1	Os05t0508300-01	Pn42.22	XM_026538177.1	XM_011076324.2	VIT_18s0001g13270.t01	EVM0060154.1	Zm00001d038650	scaffold00002.349
Araip.5660E.1	rna48058	BnaC03g03350D	PHT88329	CsaV3_1G006050.1	Cs5g12040.1	Dlo_031864.1	D07G072600.1	XM_016654672.1	Os12t0575000-01	Pn2.1359	XM_026521701.1	XM_011089055.2	VIT_17s0000g05250.t01	EVM0085038.1	Zm00001d030762	scaffold00154.45
Araip.L3N7F.1	rna58896	BnaC02g42440D	PHT87971	CsaV3_1G000800.1	Cs5g06760.1	Dlo_017760.1	D07G058100.2	XM_016640416.1	Os12t0233400-01	Pn4.3203	XM_026546853.1	XM_011085722.2	VIT_17s0000g10170.t01	EVM0021652.4	Zm00001d024036	scaffold00050.12
Araip.W08NK.1	rna58524	BnaC07g31270D	PHT86988	CsaV3_4G004140.1	Cs9g15320.1	Dlo_033291.1	D12G199700.1	XM_016618120.1	Os04t0549300-01	Pn15.813	XM_026541504.1	XM_011102805.2	VIT_16s0013g01680.t01	EVM0078435.1	Zm00001d002751	scaffold00033.164
Araip.1YM3E.1	rna99	BnaC05g00630D	PHT90870	CsaV3_6G034170.1	Cs5g05270.1	Dlo_030705.1	D02G113600.1	XM_016647116.1	Os02t0301000-01	Pn5.1771	XM_026534174.1	XM_011095354.2	VIT_15s0046g01030.t01	EVM0086776.1	Zm00001d053397	scaffold00077.93
Araip.0F4VC.1	rna27169	BnaCnng24310D	PHT93830	CsaV3_1G043160.1	Cs2g31230.2	Dlo_022919.1	D13G221350.1	XM_016579879.1	Os01t0949400-01	Pn28.404	XM_026569039.1	XM_020696608.1	VIT_06s0009g03770.t01	EVM0053687.2	Zm00001d011876	scaffold00053.73
Araip.INA6H.1	rna14168	BnaC06g35550D	PHT88144	CsaV3_1G007920.1	Cs5g04270.1	Dlo_012444.1	D13G009000.1	XM_016625986.1	Os01t0585300-01	Pn3.3274	XM_026535465.1	XM_011088914.2	VIT_17s0000g05650.t01	EVM0036019.1	Zm00001d044310	scaffold00078.57
Araip.XW60B.1	rna32385	BnaCnng41690D	PHT93787	CsaV3_1G042230.1	orange1.1t02094.1	Dlo_032200.1	D13G217500.2	XM_016616204.1	Os07t0608100-01	Pn5.1347	XM_026562673.1	XM_011090807.2	VIT_06s0004g00940.t01	EVM0049689.1	Zm00001d022108	scaffold00024.142
Araip.TME8J.1	rna39814	BnaC09g26010D	PHT92257	CsaV3_3G020460.1	Cs5g02100.1	Dlo_027367.1	D09G184700.1	XM_016654591.1	Os02t0290900-00	Pn7.1735	XM_026547912.1	XM_011083987.2	VIT_02s0025g01620.t01	EVM0035845.1	Zm00001d015960	scaffold00021.248
Araip.ML7EU.1	rna14739	BnaC04g30120D	PHT78917	CsaV3_1G041050.1	Cs4g07440.1	Dlo_004992.1	D06G075500.1	XM_016649808.1	Os03t0179000-01	Pn28.140	XM_026585217.1	XM_011095527.2	VIT_11s0016g01120.t01	EVM0038771.1	Zm00001d048282	scaffold00024.273
Araip.PC2P2.1	rna55872	BnaC07g26790D	PHT62477	CsaV3_3G028840.1	Cs5g28150.1	Dlo_012141.1	D07G162300.1	XM_016652074.1	Os03t0851800-01	Pn26.670	XM_026525503.1	XM_011081874.2	VIT_07s0005g05780.t01	EVM0095991.1	Zm00001d034866	scaffold00067.141
Araip.X6TNY.1	rna43717	BnaC07g40360D	PHT62861	CsaV3_3G023200.1	Cs4g11080.1	Dlo_009347.1	D01G062800.2	XM_016635061.1	Os07t0103200-01	Pn26.755	XM_026592485.1	XM_020698494.1	VIT_19s0177g00150.t01	EVM0051265.1	Zm00001d018616	scaffold00004.216
Araip.471G5.1	rna49963	BnaC09g40260D	PHT95195	CsaV3_3G009910.1	Cs7g15960.1	Dlo_017885.2	D11G237000.2	XM_016654586.1	Os01t0535900-01	Pn15.1038	XM_026553634.1	XM_011095111.2	VIT_15s0024g00790.t01	EVM0055232.1	Zm00001d012794	scaffold00011.192
Araip.B54US.1	rna12431	BnaC06g27510D	PHT91318	CsaV3_3G017690.1	Cs6g17870.1	Dlo_029098.1	D07G080800.1	XM_016658913.1	Os01t0687500-01	Pn15.2485	XM_026568268.1	XM_011101186.2	VIT_14s0006g01830.t01	EVM0047481.1	Zm00001d043815	scaffold00005.223
Araip.DBR9L.1	rna16081	BnaC09g21510D	PHT67709	CsaV3_5G025480.1	Cs7g03160.1	dlo_035896.1	D05G306200.1	XM_016598302.1	Os03t0758400-01	Pn2.666	XM_026530570.1	XM_011072660.2	VIT_01s0011g00840.t01	EVM0058591.1	Zm00001d013242	scaffold00177.15
Araip.Y1PAJ.1	rna1381	BnaC05g04640D	PHT86762	CsaV3_7G027480.1	Cs5g30210.2	Dlo_023969.1	D11G134100.1	XM_016599653.1	Os03t0164700-01	Pn13.1355	XM_026594023.1	XM_020694835.1	VIT_07s0141g00830.t01	EVM0055821.1	Zm00001d027799	scaffold00002.463
Araip.4GL4N.1	rna29924	BnaC05g51820D	PHT88941	CsaV3_3G023410.1	Cs1g19140.1	Dlo_008496.1	D01G215700.1	XM_016615616.1	Os06t0217500-01	Pn21.512	XM_026597493.1	XM_011074154.2	VIT_09s0002g02930.t01	EVM0081118.1	Zm00001d044902	scaffold00056.198
Araip.F24C4.1	rna4611	BnaC05g16630D	PHT78877	CsaV3_7G024870.1	Cs3g20990.2	Dlo_002754.1	D02G072100.1	XM_016581798.1	Os04t0438500-01	Pn3.3729	XM_026549407.1	XM_011076463.2	VIT_18s0001g15670.t01	EVM0053135.1	Zm00001d025452	scaffold00071.71
Araip.R5U1X.1	rna27396	BnaC05g42870D	PHT87822	CsaV3_4G027840.1	orange1.1t01856.1	Dlo_011370.1	D13G103900.1	XM_016655026.1	Os04t0692100-01	Pn40.134	XM_026589339.1	XM_011081483.2	VIT_08s0007g05420.t01	EVM0062122.1	Zm00001d002942	scaffold00070.98
Araip.7C03S.1	rna14195	BnaC06g35690D	PHT65411	CsaV3_6G041610.1	Cs1g09060.1	Dlo_011795.1	D10G109201.1	XM_016649617.1	Os01t0959900-02	Pn3.818	XM_026526958.1	XM_011098647.2	VIT_04s0044g01310.t01	EVM0090893.1	Zm00001d011826	scaffold00071.12
Araip.38C3W.1	rna56574	BnaC03g15610D	PHT66725	CsaV3_3G016980.1	Cs9g17070.1	Dlo_031311.1	D12G260100.2	XM_016649866.1	Os04t0568600-00	Pn17.1293	XM_026555581.1	XM_011086102.2	VIT_16s0100g01210.t01	EVM0023445.1	Zm00001d026095	scaffold00069.44
Araip.QF21H.1	rna31201	BnaC07g24040D	PHT61475	CsaV3_3G027150.1	Cs2g25140.1	Dlo_007448.1	D10G084400.1	XM_016611829.1	Os01t0920300-01	Pn6.3886	XM_026551812.1	XM_011098992.2	VIT_14s0068g02200.t01	EVM0005880.1	Zm00001d012029	scaffold00013.185
Araip.DT2WX.1	rna21499	BnaC04g41710D	PHT72962	CsaV3_6G018450.1	Cs2g15530.1	Dlo_034069.1	D12G085000.1	XM_016608863.1	Os01t0673800-01	Pn31.187	XM_026526451.1	XM_011101901.2	VIT_12s0028g02170.t01	EVM0089228.2	Zm00001d011569	scaffold00021.26
Araip.B7QQB.1	rna13498	BnaC06g32440D	PHT68345	CsaV3_2G033280.1	Cs5g19200.1	Dlo_018790.1	D08G250900.4	XM_016653289.1	Os02t0557600-01	Pn12.1246	XM_026598384.1	XM_011096983.2	VIT_18s0089g00360.t01	EVM0064591.1	Zm00001d016835	scaffold00099.79
Araip.3867I.1	rna50879	BnaCnng58300D	PHT80030	CsaV3_6G014770.1	Cs3g07750.2	Dlo_003264.1	D08G014000.1	XM_016654278.1	Os11t0150100-01	Pn4.1911	XM_026568228.1	XM_011090547.2	VIT_06s0061g01340.t01	EVM0086881.1	Zm00001d052519	scaffold00040.206
Araip.UM7BZ.1	rna25660	BnaCnng05470D	PHT93737	CsaV3_3G020080.1	Cs2g14900.4	Dlo_011344.1	D10G081800.1	XM_016610359.1	Os02t0201900-01	Pn31.307	XM_026570674.1	XM_011081918.2	VIT_14s0068g00710.t01	EVM0053137.1	Zm00001d015758	scaffold00049.108
Araip.BW36F.1	rna46090	BnaC01g01100D	PHT91415	CsaV3_4G030280.1	Cs1g20780.1	Dlo_000522.1	D10G099400.1	XM_016659211.1	Os01t0306800-01	Pn6.2293	XM_026571702.1	XM_011101159.2	VIT_00s0211g00010.t01	EVM0090442.1	Zm00001d035185	scaffold00046.167
Araip.R5TKM.1	rna48639	BnaC09g45600D	PHT65534	CsaV3_3G046900.1	Cs7g07810.1	Dlo_003634.1	D07G001300.1	XM_016578418.1	Os02t0137600-01	Pn5.2273	XM_026533881.1	XM_011083819.2	VIT_04s0008g03150.t01	EVM0020865.1	Zm00001d015210	scaffold00025.343
Araip.D2PEY.1	rna10215	BnaC06g10750D	PHT93784	CsaV3_4G023470.1	orange1.1t02092.1	Dlo_032205.1	D08G022300.1	XM_016612757.1	Os09t0444900-01	Pn5.1348	XM_026534634.1	XM_011091775.2	VIT_02s0087g00750.t01	EVM0038672.1	Zm00001d020652	scaffold00024.145
Araip.QX834.1	rna2675	BnaC08g41380D	PHT61366	CsaV3_3G007360.1	orange1.1t00192.1	Dlo_005758.1	D12G097700.5	XM_016580522.1	Os10t0555200-01	Pn8.2476	XM_026604622.1	XM_011095039.2	VIT_15s0021g02770.t01	EVM0052324.1	Zm00001d029919	scaffold00106.68
Araip.0LM2K.1	rna9097	BnaC03g68410D	PHT70497	CsaV3_7G007880.1	Cs8g04260.2	Dlo_012103.1	D04G160300.1	XM_016585426.1	Os05t0592100-01	Pn6.1392	XM_026532756.1	XM_011089764.2	VIT_03s0091g00700.t01	EVM0029171.1	Zm00001d039167	scaffold00164.30
Araip.S6UEZ.1	rna57130	BnaC03g71640D	PHT63489	CsaV3_4G012140.1	Cs5g27070.1	Dlo_006599.2	D08G236500.1	XM_016620658.1	Os03t0157500-01	Pn19.1049	XM_026572225.1	XM_011079447.2	VIT_08s0056g01620.t01	EVM0020486.1	Zm00001d048420	scaffold00004.95
Araip.NRD23.1	rna54017	BnaC04g32540D	PHT87870	CsaV3_3G042770.1	Cs2g27510.3	Dlo_009806.1	D11G070500.1	XM_016586389.1	Os06t0473200-02	Pn5.3570	XM_026567237.1	XM_011073556.2	VIT_14s0066g00670.t01	EVM0069049.1	Zm00001d041092	scaffold00083.35
Araip.Y6RE5.1	rna53311	BnaCnng31940D	PHT83086	CsaV3_6G015890.1	Cs8g20840.1	Dlo_029286.1	D03G142900.1	XM_016592658.1	Os03t0367800-01	Pn18.1342	XM_026585762.1	XM_011101428.2	VIT_08s0007g08060.t01	EVM0007991.1	Zm00001d052325	scaffold00100.6
Araip.7X70M.1	rna50299	BnaC02g08610D	PHT94952	CsaV3_3G013560.1	Cs9g06350.1	Dlo_027712.1	D10G148600.1	XM_016630652.1	Os01t0970600-01	Pn18.251	XM_026594204.1	XM_011092464.2	VIT_05s0020g02870.t01	EVM0004750.1	Zm00001d011790	scaffold00131.35
Araip.FB68F.1	rna42273	BnaC03g64520D	PHT89343	CsaV3_1G037300.1	Cs2g09910.1	Dlo_020304.2	D02G105500.1	XM_016598321.1	Os06t0677400-01	Pn8.593	XM_026539807.1	XM_011098391.2	VIT_10s0003g05040.t01	EVM0088766.1	Zm00001d014383	scaffold00092.140
Araip.PTC52.1	rna22548	BnaC04g56520D	PHT92707	CsaV3_3G002740.1	Cs5g08880.1	Dlo_022668.1	D03G162600.1	XM_016640448.1	Os10t0507800-02	Pn6.507	XM_026533695.1	XM_011071822.2	VIT_02s0154g00550.t01	EVM0059728.1	Zm00001d032505	scaffold00106.72
Araip.S3E5L.1	rna28611	BnaC05g37820D	PHT62907	CsaV3_3G006190.1	Cs1g06950.1	Dlo_001055.4	D13G150000.1	XM_016633248.1	Os02t0826600-01	Pn22.900	XM_026592717.1	XM_020698800.1	VIT_19s0014g03000.t01	EVM0020098.1	Zm00001d018525	scaffold00009.396
Araip.Z8ALS.1	rna2379	BnaC08g42240D	PHT70362	CsaV3_3G019230.1	Cs3g03660.1	Dlo_006696.2	D02G213800.2	XM_016600894.1	Os11t0181400-01	Pn32.169	XM_026599131.1	XM_011094034.2	VIT_12s0035g00260.t01	EVM0022906.1	Zm00001d053065	scaffold00070.67
Araip.EL2JP.1	rna3092	BnaC05g10540D	PHT94034	CsaV3_2G010780.1	Cs7g03930.1	Dlo_026234.1	D12G168700.1	XM_016601383.1	Os08t0169800-01	Pn12.1514	XM_026526540.1	XM_011072704.2	VIT_01s0026g02250.t01	EVM0087993.1	Zm00001d024464	scaffold00010.409
Araip.1K8HQ.1	rna50988	BnaCnng40820D	PHT88226	CsaV3_1G003070.1	orange1.1t03745.1	Dlo_006186.1	D03G100100.1	XM_016602565.1	Os09t0380200-01	Pn13.235	XM_026530836.1	XM_011098640.2	VIT_17s0000g04520.t01	EVM0018930.1	Zm00001d020344	scaffold00006.279
Araip.N2ZCW.1	rna22754	BnaC04g08510D	PHT81005	CsaV3_5G005080.1	orange1.1t01091.3	Dlo_017593.2	D06G150400.1	XM_016602979.1	Os08t0192400-00	Pn15.2187	XM_026568200.1	XM_011078922.2	VIT_16s0039g02650.t01	EVM0050767.1	Zm00001d035012	scaffold00114.48
Araip.RK3HY.1	rna1439	BnaC05g04840D	PHT62937	CsaV3_1G036530.1	Cs8g20820.1	Dlo_029288.1	D13G240500.1	XM_016603396.1	Os10t0394100-01	Pn10.2016	XM_026585772.1	XM_011082413.2	VIT_06s0004g07390.t01	EVM0081252.1	Zm00001d033040	scaffold00023.9
Araip.MTT8V.1	rna24728	BnaC04g04170D	PHT81588	CsaV3_3G009800.1	orange1.1t00225.1	Dlo_031703.3	D08G156500.1	XM_016606802.1	Os01t0578000-01	Pn8.374	XM_026552082.1	XM_011092239.2	VIT_15s0048g00380.t01	EVM0052102.1	Zm00001d044278	scaffold00069.9
Araip.1MS7W.1	rna12644	BnaC06g28500D	PHT68247	CsaV3_6G032280.1	Cs7g10580.1	Dlo_008410.1	D04G181900.1	XM_016609466.1	Os04t0381600-00	Pn15.1268	XM_026551819.1	XM_011100507.2	VIT_01s0010g03350.t01	EVM0087692.1	Zm00001d025203	scaffold00013.178
Araip.H56DJ.1	rna14421	BnaC06g36750D	PHT84997	CsaV3_2G024440.1	Cs3g26690.1	Dlo_001554.1	D05G185700.1	XM_016616227.1	Os07t0476900-01	Pn4.782	XM_026590258.1	XM_011085119.2	VIT_18s0001g00820.t01	EVM0026271.1	Zm00001d021334	scaffold00001.130
Araip.LA8G5.1	rna46823	BnaCnng03650D	PHT70531	CsaV3_3G034760.1	Cs6g06850.1	Dlo_007666.1	D09G150000.1	XM_016621605.1	Os05t0110100-01	Pn1.2371	XM_026562140.1	XM_011079335.2	VIT_08s0007g00710.t01	EVM0034761.1	Zm00001d011073	scaffold00012.246
Araip.DM145.1	rna8347	BnaC06g01050D	PHT81056	CsaV3_3G043490.1	Cs5g21740.1	Dlo_002011.1	D11G063500.1	XM_016629911.1	Os11t0537300-01	Pn33.176	XM_026521331.1	XM_011088605.2	VIT_01s0150g00430.t01	EVM0008222.1	Zm00001d052655	scaffold00016.294
Araip.M5WW0.1	rna38625	BnaC01g38720D	PHT83775	CsaV3_1G036990.1	Cs2g09510.1	Dlo_020256.1	D12G045333.1	XM_016627892.1	Os07t0149900-01	Pn6.1275	XM_026575559.1	XM_011098356.2	VIT_10s0003g04340.t01	EVM0063483.1	Zm00001d007864	scaffold00092.14
Araip.P0LZ1.1	rna17641	BnaC07g06140D	PHT73711	CsaV3_1G028430.1	Cs4g01150.1	Dlo_003661.1	D06G050100.1	XM_016592954.1	Os06t0179900-01	Pn11.405	XM_026593175.1	XM_011085751.2	VIT_11s0118g00710.t01	EVM0086985.1	Zm00001d035820	scaffold00033.99
Araip.CK5AT.1	rna39473	BnaC09g25750D	PHT86275	CsaV3_1G007010.1	Cs3g22180.1	Dlo_026335.1	D05G306500.1	XM_016629465.1	Os11t0216100-01	Pn15.740	XM_026599233.1	XM_011081427.2	VIT_18s0117g00260.t01	EVM0000501.1	Zm00001d049048	scaffold00071.96
Araip.M68GH.1	rna45913	BnaC01g01810D	PHT91593	CsaV3_2G016840.1	Cs1g22790.1	Dlo_000234.1	D11G197800.1	XM_016628997.1	Os02t0761700-01	Pn18.966	XM_026600045.1	XM_011100851.2	VIT_07s0031g00820.t01	EVM0030545.1	Zm00001d018146	scaffold00126.29
Araip.BJ799.1	rna41131	BnaC01g21960D	PHT94215	CsaV3_6G022380.1	Cs9g02440.1	Dlo_024987.1	D09G236000.1	XM_016635443.1	Os03t0305600-01	Pn4.1482	XM_026596699.1	XM_011073091.2	VIT_05s0077g01190.t01	EVM0089598.1	Zm00001d028873	scaffold02234.1
Araip.L0WI1.1	rna10956	BnaC01g28410D	PHT81497	CsaV3_5G032010.1	Cs7g07840.1	Dlo_000713.1	D05G322300.5	XM_016622094.1	Os04t0650500-01	Pn8.1157	XM_026577892.1	XM_011088140.2	VIT_01s0026g01040.t01	EVM0032045.1	Zm00001d002054	scaffold00028.110
Araip.AP6SB.1	rna59224	BnaC09g06730D	PHT65891	CsaV3_2G017550.1	orange1.1t03328.1	Dlo_003877.1	D03G045900.1	XM_016626765.1	Os07t0627000-01	Pn12.1459	XM_026535665.1	XM_011102589.2	VIT_07s0031g01540.t01	EVM0050235.1	Zm00001d022206	scaffold00010.311
Araip.CUS24.1	rna4130	BnaC04g56720D	PHT67267	CsaV3_6G001830.1	Cs7g31120.1	Dlo_026420.1	D06G169500.1	XM_016615098.1	Os08t0274700-01	Pn15.1481	XM_026557445.1	XM_011077832.2	VIT_13s0067g00840.t01	EVM0079131.1	Zm00001d024128	scaffold00199.13
Araip.2A35W.1	rna33673	BnaCnng26030D	PHT62803	CsaV3_1G035710.1	Cs8g19340.4	Dlo_029492.1	D05G092900.1	XM_016582774.1	Os07t0549200-01	Pn13.2014	XM_026561925.1	XM_011097733.2	VIT_06s0004g05640.t01	EVM0055753.1	Zm00001d006562	scaffold00066.3
Araip.NS24Q.1	rna1985	BnaC05g06840D	PHT63075	CsaV3_1G015660.1	Cs3g15360.1	Dlo_017230.2	D13G115800.1	XM_016623875.1	Os12t0563400-01	Pn44.99	XM_026601540.1	XM_011093869.2	VIT_14s0060g00920.t01	EVM0018513.1	Zm00001d030639	scaffold00003.77
Araip.QW4F4.1	rna57181	BnaC02g13210D	PHT77323	CsaV3_3G004800.1	Cs4g09680.1	Dlo_004389.1	D01G070900.1	XM_016648407.1	Os06t0308000-01	Pn12.644	XM_026537008.1	XM_011099530.2	VIT_19s0090g01210.t01	EVM0054489.1	Zm00001d023292	scaffold00074.113
Araip.QXG88.1	rna13840	BnaCnng50310D	PHT72922	CsaV3_4G033260.1	Cs7g25440.1	Dlo_004597.2	D01G044800.1	XM_016628586.1	Os06t0155600-01	Pn4.3448	XM_026551156.1	XM_011084438.2	VIT_19s0014g01660.t01	EVM0025521.1	Zm00001d036230	scaffold00021.107
Araip.4LG3M.1	rna3551	BnaC08g38380D	PHT69514	CsaV3_6G013550.1	orange1.1t03282.1	Dlo_004242.2	D13G127200.1	XM_016654782.1	Os05t0511700-01	Pn8.2936	XM_026534637.1	XM_011097413.2	VIT_19s0085g00290.t01	EVM0091275.1	Zm00001d038668	scaffold00155.38
Araip.PE5QA.1	rna51564	BnaC02g40520D	PHT74632	CsaV3_3G047410.1	Cs4g19880.1	Dlo_018937.1	D05G050300.1	XM_016655508.1	Os05t0220600-01	Pn9.676	XM_026552942.1	XM_011083532.2	VIT_04s0008g03830.t01	EVM0062109.1	Zm00001d010424	scaffold00109.33
Araip.63HRP.1	rna3056	BnaC05g10420D	PHT67776	CsaV3_3G008130.1	Cs7g03580.1	Dlo_026188.1	D13G076600.1	XM_016658754.1	Os02t0578400-01	Pn1.3047	XM_026565496.1	XM_011072684.2	VIT_01s0026g02680.t01	EVM0064163.1	Zm00001d050889	scaffold00010.518
Araip.TU933.1	rna57006	BnaC02g44620D	PHT77159	CsaV3_3G005970.1	Cs1g06400.2	Dlo_012931.1	D13G148400.2	XM_016635477.1	Os11t0140800-01	Pn28.184	XM_026592515.1	XM_011096957.2	VIT_19s0014g03530.t01	EVM0063352.1	Zm00001d004977	scaffold00061.187
Araip.46CC2.1	rna69	BnaCnng08580D	PHT74731	CsaV3_3G007870.1	orange1.1t00525.1	Dlo_030353.1	D12G117200.1	XM_016643043.1	Os03t0115100-01	Pn8.143	XM_026550271.1	XM_011095711.2	VIT_15s0046g00110.t01	EVM0001808.1	Zm00001d027347	scaffold00069.19
Araip.LAW7P.1	rna35996	BnaC08g28700D	PHT86895	CsaV3_4G031400.1	orange1.1t03382.1	Dlo_005250.1	D01G186400.1	XM_016588186.1	Os06t0318600-01	Pn46.74	XM_026569729.1	XM_011076898.2	VIT_08s0007g08050.t01	EVM0069710.1	Zm00001d045885	scaffold00022.351
Araip.HP125.1	rna7381	BnaC05g27920D	PHT66561	CsaV3_2G029030.1	Cs3g25270.1	Dlo_015587.1	D05G194000.1	XM_016588913.1	Os01t0262500-01	Pn55.38	XM_026574261.1	XM_011085316.2	VIT_18s0001g13080.t01	EVM0011157.1	Zm00001d008305	scaffold00083.17
Araip.727WD.1	rna26387	BnaC05g46380D	PHT65039	CsaV3_2G006520.1	Cs3g14130.1	Dlo_010266.2	D11G276600.1	XM_016622102.1	Os01t0934400-01	Pn38.166	XM_026594346.1	XM_011093753.2	VIT_14s0060g02430.t01	EVM0011895.1	Zm00001d042211	scaffold00057.245
Araip.2WU9V.1	rna44959	BnaC03g66930D	PHT74420	CsaV3_2G031020.1	Cs4g19790.1	Dlo_018946.1	D05G049900.1	XM_016593195.1	Os02t0272400-00	Pn26.314	XM_026583590.1	XM_011083516.2	VIT_04s0008g03740.t01	EVM0058740.1	Zm00001d053306	scaffold00109.59
Araip.NU1G9.1	rna15485	BnaC06g19480D	PHT70149	CsaV3_3G010350.1	Cs1g02780.1	Dlo_015782.1	D09G165100.1	XM_016598335.1	Os08t0158900-01	Pn8.2328	XM_026545778.1	XM_011086946.2	VIT_08s0032g00330.t01	EVM0017200.1	Zm00001d024539	scaffold00002.110
Araip.JD0Y0.1	rna37407	BnaC02g27520D	PHT74466	CsaV3_6G005760.1	orange1.1t00321.1	Dlo_004218.1	D11G091000.1	XM_016619211.1	Os02t0826200-01	Pn10.700	XM_026524319.1	XM_011094854.2	VIT_15s0046g03700.t01	EVM0047281.1	Zm00001d018517	scaffold00009.343
Araip.6A689.1	rna332	BnaC05g01090D	PHT94768	CsaV3_5G018690.1	orange1.1t00616.1	Dlo_026675.1	D11G111000.1	XM_016599251.1	Os03t0374100-03	Pn11.2257	XM_026590686.1	XM_011098740.2	VIT_07s0005g02360.t01	EVM0059171.1	Zm00001d029303	scaffold00045.279
Araip.XS8K8.1	rna22690	BnaC04g08940D	PHT65161	CsaV3_5G035620.1	orange1.1t01528.1	Dlo_013456.1	D12G091000.1	XM_016601418.1	Os03t0835800-02	Pn15.2273	XM_026558288.1	XM_011078607.2	VIT_13s0074g00620.t01	EVM0013227.1	Zm00001d034759	scaffold00040.189
Araip.T88CG.1	rna440	BnaC05g01490D	PHT86209	CsaV3_7G029180.1	Cs5g33070.1	Dlo_029757.1	D08G084900.1	XM_016609230.1	Os05t0367100-01	Pn3.1301	XM_026567345.1	XM_011081373.2	VIT_07s0005g00270.t01	EVM0038312.1	Zm00001d037917	scaffold00045.314
Araip.UM9DW.1	rna20476	BnaC07g08000D	PHT65360	CsaV3_5G035210.1	Cs7g23340.1	Dlo_025429.1	D04G017100.1	XM_016639084.1	Os01t0865100-01	Pn5.3187	XM_026572203.1	XM_011078557.2	VIT_13s0073g00250.t01	EVM0004127.1	Zm00001d042746	scaffold00030.139
Araip.QU01Y.1	rna24586	BnaC04g05050D	PHT95290	CsaV3_6G006720.1	Cs2g16850.1	Dlo_012249.1	D03G058500.1	XM_016630120.1	Os02t0688500-01	Pn19.1408	XM_026545755.1	XM_011095186.2	VIT_15s0021g00910.t01	EVM0046907.1	Zm00001d017651	scaffold00092.19
Araip.14VDU.1	rna36332	BnaC01g41870D	PHT79932	CsaV3_4G003310.1	orange1.1t03673.1	Dlo_019267.1	D05G287100.1	XM_016639842.1	Os09t0514400-01	Pn8.585	XM_026565011.1	XM_011093745.2	VIT_05s0102g00230.t01	EVM0032809.1	Zm00001d006118	scaffold00066.64
Araip.S6JZ9.1	rna42187	BnaC01g12130D	PHT89865	CsaV3_1G037760.1	Cs2g10420.1	Dlo_033915.1	D06G219300.1	XM_016589349.1	Os04t0618500-01	Pn2.1152	XM_026537476.1	XM_011098431.2	VIT_10s0092g00120.t01	EVM0076432.1	Zm00001d026312	scaffold00092.117
Araip.1ZG04.1	rna41145	BnaC07g33560D	PHT94237	CsaV3_6G028580.1	Cs9g02160.1	Dlo_024958.1	D02G083200.1	XM_016649939.1	Os03t0310400-01	Pn28.513	XM_026552442.1	XM_011102450.2	VIT_05s0077g00860.t01	EVM0073041.1	Zm00001d028909	scaffold00003.57
Araip.7X4IG.1	rna55056	BnaC07g02840D	PHT63860	CsaV3_6G052750.1	Cs2g10870.1	Dlo_001013.1	D10G047600.1	XM_016590017.1	Os12t0630700-01	Pn2.1124	XM_026561839.1	XM_011086869.2	VIT_10s0116g00950.t01	EVM0074877.1	Zm00001d031163	scaffold00032.89
Araip.B8IIA.1	rna35592	BnaC04g25230D	PHT95579	CsaV3_5G036770.1	Cs3g01980.1	Dlo_018134.1	D06G184900.1	XM_016603874.1	Os01t0952700-01	Pn43.62	XM_026559645.1	XM_011093535.2	VIT_13s0067g02940.t01	EVM0039175.1	Zm00001d042064	scaffold00063.40
Araip.Y6A7M.1	rna45006	BnaC01g05330D	PHT74247	CsaV3_2G030840.1	Cs4g19410.2	Dlo_018987.1	D06G092300.1	XM_016604615.1	Os01t0746200-01	Pn3.3793	XM_026593104.1	XM_011093000.2	VIT_04s0008g03330.t01	EVM0064886.1	Zm00001d043439	scaffold00056.32
Araip.96DTC.1	rna23180	BnaC03g21540D	PHT65333	CsaV3_5G035170.1	Cs7g23550.1	Dlo_030860.1	D05G287300.1	XM_016626199.1	Os03t0648900-01	Pn13.1774	XM_026561888.1	XM_011078570.2	VIT_13s0073g00650.t01	EVM0008053.1	Zm00001d013664	scaffold00004.187
Araip.M1NFK.1	rna20868	BnaC04g39500D	PHT69193	CsaV3_6G014260.1	Cs8g15770.1	Dlo_030109.1	D08G217500.1	XM_016624749.1	Os04t0560400-01	Pn10.736	XM_026559756.1	XM_011090485.2	VIT_06s0061g00480.t01	EVM0057085.1	Zm00001d002682	scaffold00009.5
Araip.5TL8Y.1	rna13465	BnaCnng17070D	PHT63706	CsaV3_6G037450.1	Cs3g04550.1	Dlo_027341.2	D13G033600.1	XM_016658067.1	Os01t0962200-01	Pn10.1016	XM_026599620.1	XM_011089439.2	VIT_12s0034g02170.t01	EVM0026462.1	Zm00001d011817	scaffold00017.78
Araip.MU6N1.1	rna40453	BnaC08g08720D	PHT85478	CsaV3_3G011360.1	orange1.1t01444.1	Dlo_027193.1	D02G035500.2	XM_016602166.1	Os11t0544500-01	Pn20.527	XM_026545176.1	XM_011074861.2	VIT_05s0051g00440.t01	EVM0081733.1	Zm00001d004400	scaffold00039.14
Araip.BZ99N.1	rna22875	BnaC04g08040D	PHT72038	CsaV3_4G024400.1	Cs6g04000.2	Dlo_028967.1	D09G156400.1	XM_016613614.1	Os03t0284600-01	Pn2.1818	XM_026545528.1	XM_011079089.2	VIT_08s0040g03130.t01	EVM0043287.1	Zm00001d028704	scaffold00016.74
Araip.RH0HE.1	rna5280	BnaC05g20890D	PHT74016	CsaV3_5G028150.1	Cs2g17390.2	Dlo_014524.1	D12G155501.1	XM_016643818.1	Os02t0733800-01	Pn22.980	XM_026524822.1	XM_011072276.2	VIT_01s0011g05690.t01	EVM0059343.1	Zm00001d051796	scaffold00060.46
Araip.E5PIG.1	rna41229	BnaC01g19770D	PHT95989	CsaV3_5G004200.1	Cs5g08900.1	Dlo_022671.1	D08G188900.1	XM_016641584.1	Os04t0535400-01	Pn6.506	XM_026581836.1	XM_011071819.2	VIT_02s0154g00530.t01	EVM0014641.2	Zm00001d025941	scaffold00106.76
Araip.J6NP3.1	rna5226	BnaC03g75780D	PHT83669	CsaV3_5G030360.1	Cs7g10550.2	Dlo_026989.1	D02G150400.2	XM_016616369.1	Os07t0295400-01	Pn3.1606	XM_026546775.1	XM_011088461.2	VIT_01s0010g03310.t01	EVM0025800.1	Zm00001d019423	scaffold00013.188
Araip.3Q9LP.1	rna27380	BnaC05g42940D	PHT71099	CsaV3_3G037300.1	Cs6g14580.1	Dlo_009686.1	D04G099500.1	XM_016634668.1	Os02t0533200-00	Pn15.2207	XM_026560558.1	XM_011079561.2	VIT_08s0007g03270.t01	EVM0055517.1	Zm00001d016707	scaffold00031.31
Araip.74BW7.1	rna27532	BnaCnng46950D	PHT78284	CsaV3_5G011130.1	Cs7g29380.1	Dlo_011421.1	D04G010900.1	XM_016655570.1	Os03t0332400-01	Pn6.791	XM_026532946.1	XM_011086485.2	VIT_13s0067g00180.t01	EVM0096941.1	Zm00001d029036	scaffold00077.152
Araip.P55C3.1	rna6136	BnaC03g59040D	PHT90286	CsaV3_1G033060.1	Cs2g04430.1	Dlo_008106.1	D06G139000.1	XM_016622478.1	Os02t0234300-01	Pn4.3505	XM_026551021.1	XM_011103138.2	VIT_10s0003g01730.t01	EVM0096592.1	Zm00001d053544	scaffold00007.203
Araip.E3A5Q.1	rna23103	BnaC04g56570D	PHT72741	CsaV3_4G026540.1	Cs6g09180.1	Dlo_013073.1	D01G219500.1	XM_016635790.1	Os03t0817500-01	Pn8.1991	XM_026556887.1	XM_011096765.2	VIT_08s0058g00480.t01	EVM0091331.1	Zm00001d012983	scaffold00023.11
Araip.X7P83.1	rna58969	BnaC02g42610D	PHT65551	CsaV3_4G027580.1	Cs1g19340.1	Dlo_028089.1	D11G063200.1	XM_016658604.1	Os08t0109000-01	Pn3.854	XM_026555631.1	XM_011101829.2	VIT_07s0031g03190.t01	EVM0062878.1	Zm00001d035029	scaffold00071.99
Araip.4KB77.1	rna43947	BnaC01g20640D	PHT76537	CsaV3_7G004060.1	Cs2g22680.1	Dlo_014068.1	D02G184200.1	XM_016600486.1	Os07t0557700-00	Pn7.1022	XM_026536601.1	XM_011102028.2	VIT_12s0134g00560.t01	EVM0038931.1	Zm00001d000320	scaffold00003.464
Araip.6U20B.1	rna40712	BnaC07g10140D	PHT84297	CsaV3_3G047800.1	Cs3g17590.1	dlo_035508.1	D06G033200.1	XM_016609507.1	Os07t0577900-01	Pn43.89	XM_026535266.1	XM_011102993.2	VIT_18s0001g07080.t01	EVM0050930.2	Zm00001d006670	scaffold00067.72
Araip.VH9FH.1	rna21384	BnaC04g41340D	PHT85041	CsaV3_4G037230.1	Cs3g27240.2	Dlo_028345.1	D05G182400.1	XM_016624528.1	Os05t0345500-03	Pn22.652	XM_026590314.1	XM_011075795.2	VIT_18s0122g01340.t01	EVM0002588.1	Zm00001d045621	scaffold00001.22
Araip.M8TU7.1	rna13711	BnaC06g33750D	PHT86002	CsaV3_7G034420.1	Cs1g17470.1	Dlo_029609.3	D10G055800.3	XM_016584259.1	Os07t0613300-01	Pn5.1307	XM_026542374.1	XM_011081344.2	VIT_09s0002g01120.t01	EVM0048054.1	Zm00001d022125	scaffold00024.286
Araip.85RP9.1	rna43454	BnaC07g39990D	PHT75724	CsaV3_2G008740.1	Cs4g04160.1	Dlo_015634.1	D05G002400.1	XM_016594664.1	Os10t0564000-01	Pn17.949	XM_026602392.1	XM_011095803.2	VIT_11s0052g00030.t01	EVM0064041.1	Zm00001d000030	scaffold00002.178
Araip.BN5SV.1	rna14026	BnaC02g22620D	PHT54625	CsaV3_1G006440.1	orange1.1t03757.1	dlo_037109.1	D03G108800.1	XM_016630481.1	Os01t0111100-01	Pn10.131	XM_026530871.1	XM_011074607.2	VIT_17s0000g04270.t01	EVM0016408.1	Zm00001d008440	scaffold00024.350
Araip.H39JI.1	rna12706	BnaC06g28700D	PHT70493	CsaV3_5G030580.1	Cs7g10150.1	Dlo_011733.2	D05G312600.1	XM_016616370.1	Os01t0889000-01	Pn4.236	XM_026602333.1	XM_011081974.2	VIT_01s0010g02370.t01	EVM0096447.1	Zm00001d042569	scaffold00049.32
Araip.BK1UX.1	rna36154	BnaC06g16600D	PHT86498	CsaV3_4G031170.1	Cs6g12860.1	Dlo_029014.1	D09G125600.1	XM_016617088.1	Os03t0805400-02	Pn3.705	XM_026570258.1	XM_011080499.2	VIT_08s0007g07090.t01	EVM0027204.1	Zm00001d013046	scaffold00133.48
Araip.Q0F1R.1	rna40976	BnaC07g32980D	PHT76386	CsaV3_7G003410.1	Cs2g21000.1	Dlo_029574.2	D11G161100.1	XM_016625106.1	Os02t0110200-01	Pn21.444	XM_026552426.1	XM_011101964.2	VIT_12s0059g01060.t01	EVM0092050.1	Zm00001d054067	scaffold00007.295
Araip.96RPA.1	rna16316	BnaCnng00560D	PHT93373	CsaV3_4G014670.1	Cs8g03000.2	Dlo_001864.2	D02G202500.1	XM_016595727.1	Os08t0130000-00	Pn13.1676	XM_026535175.1	XM_011089680.2	VIT_03s0097g00520.t01	EVM0018149.2	Zm00001d049624	scaffold00046.153
Araip.M4JSI.1	rna35201	BnaC06g42520D	PHT72350	CsaV3_3G034220.1	Cs6g07570.1	dlo_034824.1	D04G128200.4	XM_016629146.1	Os01t0851300-01	Pn2.2897	XM_026583311.1	XM_011096659.2	VIT_08s0007g01720.t01	EVM0064783.1	Zm00001d042846	scaffold00029.284
Araip.M9JCH.1	rna13609	BnaCnng07660D	PHT63461	CsaV3_5G036840.1	Cs6g19570.1	Dlo_022075.1	D05G124000.1	XM_016598152.1	Os05t0121400-02	Pn26.377	XM_026569984.1	XM_011080942.2	VIT_08s0040g00240.t01	EVM0080823.1	Zm00001d035514	scaffold00071.121
Araip.12PK8.1	rna9383	BnaC06g04580D	PHT68596	CsaV3_1G042960.1	Cs2g30670.1	Dlo_029969.1	D09G109400.1	XM_016660156.1	Os11t0146500-01	Pn37.185	XM_026560102.1	XM_011091826.2	VIT_06s0004g02430.t01	EVM0014379.1	Zm00001d004934	scaffold00059.131
Araip.S1JYT.1	rna45129	BnaC01g04710D	PHT84006	CsaV3_2G019730.1	Cs1g08450.1	Dlo_028055.1	D11G062000.1	XM_016607441.1	Os12t0177500-01	Pn25.88	XM_026545127.1	XM_011101382.2	VIT_07s0031g02620.t01	EVM0077162.1	Zm00001d023579	scaffold00054.53
Araip.ZS3D5.1	rna29788	BnaC01g32520D	PHT77232	CsaV3_3G005470.1	Cs4g11270.1	Dlo_009330.2	D01G060900.1	XM_016585458.1	Os04t0628600-01	Pn4.2080	XM_026553074.1	XM_011099622.2	VIT_19s0014g05200.t01	EVM0002488.1	Zm00001d026359	scaffold00115.6
Araip.Z3F8H.1	rna24834	BnaC04g50410D	PHT84943	CsaV3_2G029460.1	Cs3g26010.1	Dlo_031582.1	D05G189800.1	XM_016602438.1	Os04t0112300-02	Pn3.2612	XM_026577253.1	XM_011085228.2	VIT_18s0001g14120.t01	EVM0027785.1	Zm00001d042266	scaffold00033.50
Araip.R2L10.1	rna33569	BnaC03g53690D	PHT80197	CsaV3_6G017020.1	Cs8g18170.1	Dlo_032036.1	D03G127800.1	XM_016630151.1	Os03t0820900-01	Pn4.2424	XM_026559713.1	XM_011076304.2	VIT_06s0004g04410.t01	EVM0053817.1	Zm00001d034650	scaffold00012.100
Araip.BR64V.1	rna58569	BnaC09g05390D	PHT88541	CsaV3_4G002480.1	Cs7g19350.1	dlo_034949.1	D12G197300.3	XM_016593943.1	Os02t0523800-01	Pn6.1330	XM_026570679.1	XM_011074964.2	VIT_17s0000g03240.t01	EVM0063489.1	Zm00001d016647	scaffold00016.293
Araip.2S7LP.1	rna47286	BnaC03g71230D	PHT65194	CsaV3_2G021010.1	Cs7g21780.2	Dlo_016325.1	D05G292500.1	XM_016590475.1	Os02t0822800-01	Pn3.4305	XM_026561971.1	XM_020691363.1	VIT_13s0019g05290.t01	EVM0078197.1	Zm00001d051876	scaffold00050.40
Araip.G7UJN.1	rna4532	BnaC05g16280D	PHT85090	CsaV3_4G037770.1	orange1.1t04042.1	Dlo_028253.1	D03G067100.1	XM_016587776.1	Os09t0492800-00	Pn5.408	XM_026527023.1	XM_011101546.2	VIT_18s0122g00350.t01	EVM0090372.1	Zm00001d020966	scaffold00022.19
Araip.NVE0S.1	rna56325	BnaC02g15960D	PHT88551	CsaV3_2G009360.1	Cs7g19460.1	Dlo_005446.1	D07G050600.1	XM_016607568.1	Os11t0528300-01	Pn31.339	XM_026552688.1	XM_011074982.2	VIT_00s0283g00060.t01	EVM0020619.1	Zm00001d052678	scaffold00016.229
Araip.6T6X9.1	rna38863	BnaC09g27320D	PHT87499	CsaV3_5G029920.1	orange1.1t03888.1	Dlo_006693.1	D01G173100.1	XM_016590902.1	Os02t0551900-01	Pn10.1270	XM_026532345.1	XM_011094026.2	VIT_12s0035g00660.t01	EVM0083300.1	Zm00001d016793	scaffold00118.25
Araip.Y5P3Q.1	rna43609	BnaC01g18790D	PHT77415	CsaV3_7G011510.1	Cs4g08440.1	Dlo_017118.1	D01G077300.1	XM_016614027.1	Os02t0725100-01	Pn14.497	XM_026592232.1	XM_011097265.2	VIT_19s0015g00750.t01	EVM0051313.1	Zm00001d051650	scaffold00061.226
Araip.30DEX.1	rna40067	BnaCnng49070D	PHT68347	CsaV3_4G024050.1	orange1.1t03171.1	Dlo_008460.1	D09G111700.1	XM_016609723.1	Os02t0717600-01	Pn51.12	XM_026571670.1	XM_011081953.2	VIT_06s0004g01720.t01	EVM0079559.1	Zm00001d017849	scaffold00022.296
Araip.2T40G.1	rna7997	BnaC06g02860D	PHT85036	CsaV3_6G007250.1	Cs3g27140.1	Dlo_028336.3	D01G092200.1	XM_016653209.1	Os11t0298400-01	Pn3.361	XM_026590302.1	XM_011102835.2	VIT_18s0122g01370.t01	EVM0097100.1	Zm00001d035578	scaffold00045.176
Araip.76R9S.1	rna46469	BnaC03g76270D	PHT80038	CsaV3_6G045530.1	Cs1g01390.1	Dlo_025218.2	D03G036800.1	XM_016603762.1	Os09t0370200-01	Pn4.162	XM_026582125.1	XM_011092258.2	VIT_00s0304g00050.t01	EVM0016648.1	Zm00001d005662	scaffold00010.145
Araip.95YZC.1	rna19167	BnaC08g36270D	PHT76672	CsaV3_7G005870.1	Cs2g23540.1	Dlo_010831.1	D13G066600.1	XM_016616998.1	Os07t0508500-01	Pn8.1398	XM_026555952.1	XM_011102050.2	VIT_12s0028g03360.t01	EVM0041716.1	Zm00001d021588	scaffold00160.3
Araip.52I8D.1	rna12801	BnaC06g26140D	PHT73921	CsaV3_5G013220.1	Cs2g17960.2	Dlo_001304.1	D04G188200.4	XM_016600336.1	Os03t0238700-01	Pn28.356	XM_026530984.1	XM_011086807.2	VIT_01s0011g06280.t01	EVM0042546.1	Zm00001d047971	scaffold00024.15
Araip.VZ3WQ.1	rna26820	BnaCnng09260D	PHT72624	CsaV3_6G002380.1	Cs5g27790.1	Dlo_030739.1	D07G206400.1	XM_016642185.1	Os01t0907300-02	Pn15.1249	XM_026545417.1	XM_011100153.2	VIT_07s0095g00740.t01	EVM0080857.1	Zm00001d012118	scaffold00020.97
Araip.U1IEA.1	rna27126	BnaCnng24180D	PHT72772	CsaV3_3G033560.1	Cs6g08810.1	Dlo_013120.1	D09G162100.1	XM_016591690.1	Os03t0293000-01	Pn12.721	XM_026568915.1	XM_011096739.2	VIT_08s0217g00090.t01	EVM0066089.1	Zm00001d047726	scaffold00007.123
Araip.GM752.1	rna55520	BnaC09g20190D	PHT92754	CsaV3_5G004270.1	Cs5g08720.1	Dlo_022654.1	D12G218800.2	XM_016589730.1	Os10t0559800-01	Pn13.782	XM_026563010.1	XM_011071833.2	VIT_19s0176g00040.t01	EVM0025706.1	Zm00001d029888	scaffold00106.124
Araip.43MGU.1	rna5525	BnaC05g20340D	PHT67690	CsaV3_6G033660.1	Cs7g11360.1	Dlo_026104.1	D02G129300.2	XM_016590302.1	Os07t0599000-01	Pn6.1664	XM_026530640.1	XM_011072643.2	VIT_01s0011g00580.t01	EVM0031971.3	Zm00001d006769	scaffold00110.96
Araip.LSW6W.1	rna34028	BnaCnng09560D	PHT86148	CsaV3_1G009250.1	Cs5g06720.1	Dlo_017764.1	D12G190700.1	XM_016591009.1	Os03t0844600-01	Pn15.1886	XM_026569856.1	XM_011074682.2	VIT_17s0000g10060.t01	EVM0018470.1	Zm00001d034818	scaffold00049.31
Araip.S501C.1	rna510	BnaC05g01730D	PHT81258	CsaV3_7G027750.1	Cs5g30970.1	Dlo_023886.1	D08G055300.1	XM_016596021.1	Os10t0422566-01	Pn2.844	XM_026544721.1	XM_011086380.2	VIT_07s0151g00620.t01	EVM0028927.1	Zm00001d014162	scaffold00002.654
Araip.75CVM.1	rna43108	BnaC01g41510D	PHT84378	CsaV3_3G048040.1	Cs3g17090.1	Dlo_013291.1	D05G221600.1	XM_016598948.1	Os04t0610900-01	Pn6.2327	XM_026601030.1	XM_011075972.2	VIT_18s0001g07700.t01	EVM0004063.1	Zm00001d002357	scaffold00033.218
Araip.3EZ7B.1	rna1647	BnaC05g05520D	PHT84242	CsaV3_3G048080.1	Cs3g17030.1	Dlo_013284.1	D05G221400.1	XM_016633151.1	Os01t0911000-01	Pn6.2320	XM_026555297.1	XM_011090534.2	VIT_15s0046g02660.t01	EVM0075507.1	Zm00001d012087	scaffold00033.190
Araip.X44C7.1	rna43966	BnaC08g12890D	PHT71331	CsaV3_6G048920.1	Cs2g02910.1	Dlo_001128.1	D05G174500.1	XM_016631716.1	Os02t0103900-01	Pn13.262	XM_026552941.1	XM_011097749.2	VIT_10s0116g01560.t01	EVM0029688.1	Zm00001d007934	scaffold00066.240
Araip.B162Z.1	rna51061	BnaC07g30840D	PHT81180	CsaV3_5G021910.1	Cs2g12390.1	Dlo_014658.2	D04G150000.1	XM_016639909.1	Os04t0527700-01	Pn9.1280	XM_026553596.1	XM_011090013.2	VIT_10s0071g00990.t01	EVM0039041.1	Zm00001d002954	scaffold00171.35
Araip.B73E0.1	rna43360	BnaC07g39740D	PHT87207	CsaV3_3G017020.1	Cs9g17150.1	Dlo_031322.3	D12G259600.2	XM_016580454.1	Os04t0682900-01	Pn1.717	XM_026533327.1	XM_011077882.2	VIT_16s0100g01310.t01	EVM0043989.1	Zm00001d026647	scaffold00009.314
Araip.V2GHQ.1	rna53	BnaC05g00730D	PHT74768	CsaV3_6G008930.1	orange1.1t00551.1	Dlo_030382.1	D12G119200.1	XM_016579914.1	Os09t0518900-01	Pn17.1114	XM_026548930.1	XM_011096022.2	VIT_15s0048g02780.t01	EVM0086877.1	Zm00001d006149	scaffold00121.2
Araip.39IGX.1	rna41476	BnaC01g41750D	PHT92777	CsaV3_5G004450.1	Cs5g08510.1	Dlo_022630.1	D09G191200.1	XM_016643116.1	Os10t0561200-01	Pn8.2194	XM_026551398.1	XM_011085690.2	VIT_00s0299g00070.t01	EVM0026312.1	Zm00001d029878	scaffold00111.33
Araip.F1TTK.1	rna11921	BnaC09g12510D	PHT92343	CsaV3_5G002390.1	Cs5g03030.1	Dlo_033962.1	D03G078500.4	XM_016594383.1	Os03t0125300-01	Pn8.321	XM_026524064.1	XM_011082603.2	VIT_02s0025g00400.t01	EVM0046961.1	Zm00001d027444	scaffold00001.324
Araip.036V7.1	rna11152	BnaC02g14120D	PHT65328	CsaV3_5G031290.1	Cs7g09090.1	Dlo_018625.1	D02G160100.1	XM_016642430.1	Os04t0320200-01	Pn3.4750	XM_026531505.1	XM_011078959.2	VIT_00s0394g00020.t01	EVM0094033.1	Zm00001d045492	scaffold00085.26
Araip.QB1DK.1	rna5036	BnaC05g18730D	PHT69203	CsaV3_5G031420.1	Cs7g08920.1	Dlo_018604.1	D02G160900.1	XM_016592807.1	Os01t0323300-00	Pn4.1393	XM_026581215.1	XM_011072803.2	VIT_01s0127g00410.t01	EVM0037029.1	Zm00001d040696	scaffold00045.64
Araip.PZC9Q.1	rna14255	BnaC06g35970D	PHT84814	CsaV3_2G028680.1	Cs3g24770.1	Dlo_025813.1	D01G104100.1	XM_016629073.1	Os03t0775300-01	Pn9.2134	XM_026537723.1	XM_011085386.2	VIT_18s0001g12460.t01	EVM0042686.2	Zm00001d034251	scaffold00059.20
Araip.LQ4US.1	rna29966	BnaC05g30650D	PHT94983	CsaV3_3G013980.1	Cs9g05340.1	Dlo_032226.1	D09G233400.1	XM_016601298.1	Os03t0370400-01	Pn3.987	XM_026576769.1	XM_011092597.2	VIT_05s0020g02280.t01	EVM0042490.1	Zm00001d047420	scaffold00019.445
Araip.PUL8H.1	rna26567	BnaC03g34570D	PHT94907	CsaV3_3G013690.1	Cs9g06130.1	Dlo_027694.1	D09G053400.1	XM_016614529.1	Os05t0597000-00	Pn3.1024	XM_026602699.1	XM_020697476.1	VIT_05s0020g02700.t01	EVM0081881.1	Zm00001d009778	scaffold00025.64
Araip.W3LMR.1	rna2604	BnaC08g15140D	PHT93789	CsaV3_1G042220.1	orange1.1t02096.2	Dlo_032197.3	D10G002400.1	XM_016640025.1	Os12t0498700-01	Pn6.3634	XM_026546146.1	XM_011074525.2	VIT_06s0004g00920.t01	EVM0084737.1	Zm00001d044554	scaffold00024.138
Araip.B6JKY.1	rna229	BnaCnng08930D	PHT93483	CsaV3_6G005860.1	orange1.1t00293.1	Dlo_015796.1	D08G150600.1	XM_016624931.1	Os09t0521900-01	Pn19.172	XM_026525841.1	XM_011096352.2	VIT_15s0048g01040.t01	EVM0020029.1	Zm00001d021204	scaffold00069.107
Araip.4ST1T.1	rna59374	BnaC03g48880D	PHT64882	CsaV3_3G006890.1	Cs1g20440.1	Dlo_000590.1	D03G035800.2	XM_016595106.1	Os08t0447200-01	Pn18.1399	XM_026578891.1	XM_011099170.2	VIT_00s0483g00020.t01	EVM0008848.1	Zm00001d032112	scaffold00032.130
Araip.QPM11.1	rna26547	BnaC05g45790D	PHT94950	CsaV3_6G038340.1	Cs9g06370.1	Dlo_027714.1	D09G054300.1	XM_016628033.1	Os07t0645000-01	Pn28.117	XM_026582326.1	XM_011073251.2	VIT_05s0020g02890.t01	EVM0039891.1	Zm00001d007045	scaffold00025.15
Araip.4Z07Z.1	rna9103	BnaC06g03000D	PHT63945	CsaV3_7G007810.1	Cs8g04120.1	Dlo_012085.1	D02G204100.2	XM_016606523.1	Os03t0616300-01	Pn6.2016	XM_026535657.1	XM_020696285.1	VIT_03s0091g00860.t01	EVM0046615.2	Zm00001d013729	scaffold00086.19
Araip.N66NS.1	rna15977	BnaCnng39420D	PHT94037	CsaV3_1G041940.1	Cs7g04010.1	Dlo_026241.1	D03G140800.1	XM_016638226.1	Os03t0379400-00	Pn14.833	XM_026526542.1	XM_011077183.2	VIT_12s0034g01100.t01	EVM0065287.1	Zm00001d047184	scaffold00010.391
Araip.64GPS.1	rna19333	BnaC04g33600D	PHT85333	CsaV3_7G000410.1	Cs8g08760.1	Dlo_024368.1	D02G220700.1	XM_016593887.1	Os02t0834700-01	Pn1.144	XM_026593809.1	XM_020697127.1	VIT_03s0038g00740.t01	EVM0075823.1	Zm00001d018575	scaffold00182.12
Araip.M4B3A.1	rna23864	BnaC04g47730D	PHT80612	CsaV3_6G036200.1	orange1.1t00656.1	Dlo_006779.1	D12G015400.1	XM_016624961.1	Os03t0355400-00	Pn4.1298	XM_026547980.1	XM_020693359.1	VIT_08s0007g05930.t01	EVM0056475.2	Zm00001d029188	scaffold00002.499
Araip.H0UJ4.1	rna5334	BnaCnng04790D	PHT94076	CsaV3_5G015780.1	Cs2g17450.1	Dlo_014517.2	D01G139900.1	XM_016603040.1	Os03t0223900-01	Pn10.793	XM_026531568.1	XM_011072266.2	VIT_01s0011g05740.t01	EVM0034048.1	Zm00001d028264	scaffold00060.73
Araip.SCT4C.1	rna49887	BnaC09g40670D	PHT89140	CsaV3_3G018020.1	Cs9g11540.1	Dlo_019190.2	D11G176000.1	XM_016635434.1	Os02t0117800-01	Pn3.2285	XM_026552205.1	XM_011098634.2	VIT_02s0012g02270.t01	EVM0059480.1	Zm00001d015009	scaffold00044.36
Araip.40G9B.1	rna41731	BnaC07g35370D	PHT77089	CsaV3_2G033610.1	Cs3g18820.1	Dlo_025753.1	D05G233100.1	XM_016653720.1	Os03t0644200-01	Pn18.619	XM_026530845.1	XM_011085649.2	VIT_18s0001g04590.t01	EVM0004850.1	Zm00001d030207	scaffold00010.234
Araip.RDA4Z.1	rna45796	BnaC07g51160D	PHT91944	CsaV3_6G046720.1	Cs1g24650.2	Dlo_021488.1	D11G187700.1	XM_016619091.1	Os03t0734400-01	Pn8.1897	XM_026537823.1	XM_011084872.2	VIT_04s0023g02590.t01	EVM0029271.1	Zm00001d013332	scaffold00002.322
Araip.31HZX.1	rna20455	BnaC04g38290D	PHT74209	CsaV3_4G035750.1	Cs4g18290.1	Dlo_029778.1	D07G021600.1	XM_016601805.1	Os01t0194200-01	Pn3.630	XM_026593512.1	XM_011083374.2	VIT_04s0008g01080.t01	EVM0055863.1	Zm00001d039471	scaffold00109.12
Araip.HZ0DX.1	rna24459	BnaC04g49380D	PHT81269	CsaV3_6G037260.1	orange1.1t02506.1	Dlo_020044.1	D11G015800.1	XM_016610792.1	Os02t0608900-02	Pn2.1620	XM_026567855.1	XM_011075706.2	VIT_05s0094g01390.t01	EVM0065665.1	Zm00001d017171	scaffold00066.120
Araip.RWJ5V.1	rna56898	BnaC09g30200D	PHT62912	CsaV3_4G033760.1	Cs1g07190.1	Dlo_024018.1	D01G051200.1	XM_016648497.1	Os01t0672700-02	Pn4.3320	XM_026592705.1	XM_011084971.2	VIT_19s0014g02810.t01	EVM0042202.1	Zm00001d043907	scaffold00058.86
Araip.B6W7Y.1	rna49091	BnaC09g43620D	PHT94623	CsaV3_7G031080.1	Cs7g01810.1	Dlo_028697.1	D12G096966.1	XM_016577481.1	Os06t0646500-01	Pn6.2812	XM_026570763.1	XM_011095204.2	VIT_13s0064g00970.t01	EVM0029524.1	Zm00001d051595	scaffold00022.392
Araip.U2M8L.1	rna15083	BnaC06g39540D	PHT84871	CsaV3_7G022820.1	Cs4g12740.1	Dlo_005932.1	D13G126400.1	XM_016630500.1	Os06t0498500-01	Pn8.801	XM_026546969.1	XM_011097405.2	VIT_19s0085g00020.t01	EVM0035762.1	Zm00001d029530	scaffold00032.43
Araip.L1MJA.1	rna13687	BnaC06g33630D	PHT88902	CsaV3_7G034120.1	Cs1g16770.1	Dlo_018838.1	D10G053200.1	XM_016645777.1	Os09t0116400-01	Pn3.3484	XM_026558700.1	XM_011074370.2	VIT_09s0002g00620.t01	EVM0049182.1	Zm00001d028238	scaffold00106.3
Araip.FP06E.1	rna35745	BnaC08g27460D	PHT81444	CsaV3_4G029950.1	Cs1g19610.1	Dlo_005361.3	D04G040700.1	XM_016589200.1	Os01t0879500-01	Pn7.2231	XM_026599110.1	XM_011078629.2	VIT_07s0130g00260.t01	EVM0047421.1	Zm00001d012226	scaffold00071.149
Araip.T0AMP.1	rna50519	BnaC09g37450D	PHT75518	CsaV3_2G003230.1	Cs4g05290.1	Dlo_019075.1	D06G051700.2	XM_016651055.1	Os12t0197400-01	Pn7.1355	XM_026531810.1	XM_011080255.2	VIT_11s0118g00260.t01	EVM0069780.1	Zm00001d035254	scaffold00072.69
Araip.A222C.1	rna56294	BnaC03g16380D	PHT65723	CsaV3_5G025820.1	Cs7g27420.2	Dlo_016106.1	D05G297500.2	XM_016582478.1	Os03t0288600-01	Pn9.910	XM_026558961.1	XM_011078690.2	VIT_13s0019g03960.t01	EVM0062083.3	Zm00001d028730	scaffold00034.38
Araip.K222Y.1	rna15582	BnaC07g48740D	PHT67260	CsaV3_5G010590.1	Cs2g13470.2	Dlo_013993.1	D13G001900.1	XM_016605610.1	Os01t0683400-01	Pn15.2472	XM_026531127.1	XM_011072431.2	VIT_01s0011g04400.t01	EVM0096744.1	Zm00001d043840	scaffold00006.57
Araip.JV5S5.1	rna10480	BnaC09g51510D	PHT85824	CsaV3_5G014730.1	Cs9g08640.1	Dlo_017492.1	D06G065300.2	XM_016589987.1	Os03t0740700-01	Pn3.1528	XM_026531756.1	XM_011092854.2	VIT_05s0020g04950.t01	EVM0049142.1	Zm00001d033954	scaffold00002.460
Araip.S4JFP.1	rna2475	BnaC08g14910D	PHT62298	CsaV3_7G007080.1	orange1.1t01184.1	Dlo_026595.1	D01G167800.1	XM_016632459.1	Os03t0262100-01	Pn18.1047	XM_026599657.1	XM_011089479.2	VIT_12s0034g01010.t01	EVM0034230.1	Zm00001d028513	scaffold00008.25
Araip.Q7XEQ.1	rna53000	BnaC04g29630D	PHT75894	CsaV3_2G001170.1	orange1.1t00173.3	Dlo_027532.2	D05G034900.4	XM_016642437.1	Os02t0777100-01	Pn3.3408	XM_026585527.1	XM_011079771.2	VIT_11s0016g01240.t01	EVM0001445.1	Zm00001d052111	scaffold00024.234
Araip.956GE.1	rna44501	BnaC01g07560D	PHT75258	CsaV3_1G029170.1	Cs4g02090.1	Dlo_016041.1	D08G099500.7	XM_016585078.1	Os09t0423300-01	Pn17.722	XM_026598950.1	XM_020692037.1	VIT_16s0013g02120.t01	EVM0022401.1	Zm00001d024409	scaffold00065.6
Araip.EA0AH.1	rna53940	BnaC04g26960D	PHT91814	CsaV3_3G041830.1	Cs6g20430.1	Dlo_030505.1	D10G087800.1	XM_016594454.1	Os10t0412700-01	Pn30.150	XM_026563521.1	XM_011100257.2	VIT_14s0066g02130.t01	EVM0012076.1	Zm00001d032972	scaffold00002.295
Araip.B25SS.1	rna21674	BnaC03g17810D	PHT86418	CsaV3_2G011300.1	orange1.1t02483.1	Dlo_020032.1	D06G185000.1	XM_016640091.1	Os03t0425000-03	Pn2.1637	XM_026601771.1	XM_011073779.2	VIT_05s0094g01510.t01	EVM0084687.1	Zm00001d039456	scaffold00066.83
Araip.SD6FV.1	rna47703	BnaC09g49140D	PHT95467	CsaV3_3G038180.1	Cs6g13450.1	Dlo_023163.1	D01G190200.1	XM_016591305.1	Os12t0456200-01	Pn23.438	XM_026571677.1	XM_011095897.2	VIT_08s0032g00960.t01	EVM0089931.1	Zm00001d044417	scaffold00004.178
Araip.0MK8M.1	rna19440	BnaC08g49230D	PHT62111	CsaV3_7G023590.1	Cs8g06380.1	Dlo_023844.1	D13G032600.1	XM_016611872.1	Os07t0134700-00	Pn11.2043	XM_026537735.1	XM_011090094.2	VIT_03s0063g02590.t01	EVM0019199.1	Zm00001d018756	scaffold00030.14
Araip.Y38S8.1	rna33513	BnaC03g55820D	PHT83220	CsaV3_2G030910.1	Cs4g19520.1	Dlo_018977.1	D13G193000.1	XM_016616145.1	Os03t0854200-01	Pn3.777	XM_026583636.1	XM_011083495.2	VIT_04s0008g03440.t01	EVM0044469.1	Zm00001d012826	scaffold00056.27
Araip.176AR.1	rna39815	BnaC09g26020D	PHT92253	CsaV3_5G001860.1	Cs5g02120.2	Dlo_027373.1	D08G125600.1	XM_016602961.1	Os02t0286200-01	Pn1.1976	XM_026602021.1	XM_011071119.2	VIT_02s0025g01590.t01	EVM0062271.1	Zm00001d053348	scaffold00021.257
Araip.15SZB.1	rna40513	BnaCnng19290D	PHT62801	CsaV3_3G010740.1	orange1.1t01885.1	Dlo_012217.2	D10G138500.1	XM_016583170.1	Os04t0129200-00	Pn45.106	XM_026544984.1	XM_011085912.2	VIT_05s0029g00410.t01	EVM0051212.1	Zm00001d004468	scaffold00039.197
Araip.22S19.1	rna23046	BnaC04g45630D	PHT72357	CsaV3_3G034190.1	Cs6g07620.1	dlo_037435.1	D04G128400.1	XM_016646408.1	Os11t0184100-01	Pn4.2220	XM_026544873.1	XM_011096661.2	VIT_08s0007g01760.t01	EVM0006748.1	Zm00001d042843	scaffold00029.295
Araip.MFD08.1	rna246	BnaCnng08960D	PHT93488	CsaV3_6G041250.1	orange1.1t00290.1	Dlo_017316.2	D07G150201.1	XM_016594974.1	Os06t0127200-01	Pn8.187	XM_026555810.1	XM_011093075.2	VIT_04s0043g00790.t01	EVM0013420.1	Zm00001d036004	scaffold00069.117
Araip.P2MP0.1	rna12187	BnaC06g27020D	PHT65894	CsaV3_2G009590.1	Cs6g02440.1	Dlo_014766.1	D13G159300.1	XM_016625024.1	Os01t0920000-01	Pn20.715	XM_026601764.1	XM_011078893.2	VIT_04s0023g00310.t01	EVM0018020.1	Zm00001d042343	scaffold00013.198
Araip.Z1UJ0.1	rna58451	BnaC02g42120D	PHT88272	CsaV3_1G005830.1	Cs5g11460.1	Dlo_031809.1	D12G183300.1	XM_016583103.1	Os08t0239000-01	Pn5.3246	XM_026523531.1	XM_011091201.2	VIT_17s0000g06870.t01	EVM0041082.1	Zm00001d028458	scaffold00110.23
Araip.MHN7G.1	rna59607	BnaCnng46850D	PHT91285	CsaV3_6G046750.1	Cs1g24720.1	Dlo_021479.1	D03G011700.1	XM_016617939.1	Os07t0509600-01	Pn3.4034	XM_026537934.1	XM_011084862.2	VIT_04s0023g02680.t01	EVM0050647.1	Zm00001d006464	scaffold00002.326
Araip.SA2FR.1	rna40077	BnaC09g23440D	PHT92609	CsaV3_3G003200.1	Cs5g09540.2	Dlo_005531.1	D12G223300.1	XM_016608277.1	Os06t0134800-01	Pn1.774	XM_026554007.1	XM_011082818.2	VIT_02s0241g00110.t01	EVM0067663.1	Zm00001d045436	scaffold00069.17
Araip.P89J0.1	rna25511	BnaC05g48770D	PHT91786	CsaV3_3G042020.1	Cs6g20110.1	Dlo_012974.3	D09G023600.1	XM_016597987.1	Os04t0464800-00	Pn2.2978	XM_026525973.1	XM_011100227.2	VIT_14s0066g01910.t01	EVM0093383.1	Zm00001d025633	scaffold00028.138
Araip.5K2MS.1	rna23594	BnaCnng49880D	PHT89304	CsaV3_5G010730.1	Cs7g30230.1	Dlo_025705.1	D10G253000.1	XM_016612145.1	Os05t0144200-01	Pn5.665	XM_026567548.1	XM_020697259.1	VIT_13s0067g02250.t01	EVM0045340.1	Zm00001d024815	scaffold00077.20
Araip.4D92M.1	rna28486	BnaC05g38620D	PHT77038	CsaV3_4G033120.1	Cs5g12480.1	Dlo_021650.1	D07G233600.1	XM_016607892.1	Os04t0497900-01	Pn26.191	XM_026542830.1	XM_011084461.2	VIT_19s0014g01300.t01	EVM0064529.1	Zm00001d003161	scaffold00041.29
Araip.0Q7KJ.1	rna5895	BnaC03g58350D	PHT81251	CsaV3_2G030050.1	Cs3g17550.1	Dlo_006314.3	D02G084500.1	XM_016660469.1	Os03t0187600-01	Pn3.2062	XM_026538675.1	XM_011075925.2	VIT_18s0001g07130.t01	EVM0094788.1	Zm00001d027976	scaffold00135.42
Araip.9BR9D.1	rna29997	BnaCnng07090D	PHT84778	CsaV3_2G035140.1	Cs2g21770.1	Dlo_018189.1	D11G168200.1	XM_016653759.1	Os04t0628000-01	Pn21.1415	XM_026536726.1	XM_020692973.1	VIT_12s0059g02380.t01	EVM0001133.1	Zm00001d002419	scaffold00131.23
Araip.9SX61.1	rna43681	BnaC01g19130D	PHT77243	CsaV3_3G005130.1	Cs4g10270.2	Dlo_021094.1	D01G067300.1	XM_016594114.1	Os09t0500200-01	Pn24.108	XM_026565291.1	XM_011099574.2	VIT_19s0090g00470.t01	EVM0076507.1	Zm00001d006061	scaffold00094.12
Araip.Z74NB.1	rna24541	BnaC04g03680D	PHT94482	CsaV3_3G032450.1	Cs7g01240.2	Dlo_015552.2	D08G037500.3	XM_016645291.1	Os06t0618150-00	Pn9.29	XM_026556414.1	XM_011088774.2	VIT_13s0156g00310.t01	EVM0070809.1	Zm00001d036795	scaffold00022.185
Araip.AVV2I.1	rna30269	BnaC05g29360D	PHT85761	CsaV3_4G030850.1	Cs9g08010.1	Dlo_028012.1	D09G223800.2	XM_016578224.1	Os03t0162900-01	Pn13.1859	XM_026589809.1	XM_011075177.2	VIT_05s0020g04580.t01	EVM0042312.1	Zm00001d027767	scaffold00002.537
Araip.K3KGD.1	rna41065	BnaC08g10450D	PHT95004	CsaV3_3G014660.1	Cs9g04370.1	Dlo_019972.1	D09G239600.1	XM_016630001.1	Os01t0931200-01	Pn5.1219	XM_026604847.1	XM_011092665.2	VIT_05s0020g01270.t01	EVM0006038.1	Zm00001d011928	scaffold00045.295
Araip.Z3RIJ.1	rna16359	BnaCnng00710D	PHT76382	CsaV3_6G015560.1	Cs2g20370.1	Dlo_010723.1	D07G194900.1	XM_016618597.1	Os01t0752600-01	Pn14.638	XM_026537003.1	XM_011078582.2	VIT_12s0059g01600.t01	EVM0008917.1	Zm00001d043492	scaffold00074.77
Araip.V1PPT.1	rna26186	BnaCnng44560D	PHT65421	CsaV3_1G045530.1	Cs8g12850.1	Dlo_014810.1	D11G261800.1	XM_016630108.1	Os02t0820600-01	Pn22.586	XM_026566916.1	XM_011078928.2	VIT_14s0081g00680.t01	EVM0081905.1	Zm00001d018504	scaffold00009.118
Araip.PWT0C.1	rna23366	BnaC04g06110D	PHT70110	CsaV3_5G026270.1	Cs7g28600.1	Dlo_020475.1	D04G061800.1	XM_016647202.1	Os03t0279950-01	Pn2.2733	XM_026587365.1	XM_011093184.2	VIT_13s0019g00320.t01	EVM0032013.1	Zm00001d028670	scaffold00145.28
Araip.B9XI4.1	rna50463	BnaC03g09930D	PHT63261	CsaV3_1G029750.1	Cs4g17400.1	Dlo_019435.1	D06G056000.1	XM_016627502.1	Os06t0142650-00	Pn14.766	XM_026598620.1	XM_011085798.2	VIT_11s0016g04840.t01	EVM0085758.1	Zm00001d045388	scaffold00042.44
Araip.PG50R.1	rna37415	BnaCnng02220D	PHT81629	CsaV3_3G009110.1	orange1.1t00332.1	Dlo_025621.1	D11G091300.1	XM_016589377.1	Os04t0682500-01	Pn2.462	XM_026545506.1	XM_011093601.2	VIT_15s0046g03410.t01	EVM0003919.1	Zm00001d026643	scaffold00009.351
Araip.RYB1C.1	rna31585	BnaC07g25270D	PHT91848	CsaV3_3G041650.1	Cs6g20800.1	Dlo_007277.2	D09G021500.1	XM_016593908.1	Os06t0584200-01	Pn8.1589	XM_026566115.1	XM_011100276.2	VIT_14s0108g00060.t01	EVM0022092.1	Zm00001d046396	scaffold00078.93
Araip.NS0VF.1	rna56342	BnaC03g16100D	PHT86909	CsaV3_5G004930.1	Cs7g19230.1	Dlo_000938.1	D07G049500.1	XM_016660722.1	Os03t0100200-01	Pn11.1226	XM_026569714.1	XM_011078245.2	VIT_16s0013g00240.t01	EVM0087300.1	Zm00001d034715	scaffold00048.6
Araip.K4U0Q.1	rna18165	BnaCnng26070D	PHT69142	CsaV3_3G028800.1	Cs5g34250.1	Dlo_001413.1	D01G006000.1	XM_016611787.1	Os02t0702000-01	Pn1.99	XM_026585254.1	XM_011089994.2	VIT_03s0063g00900.t01	EVM0014840.1	Zm00001d017751	scaffold00002.314
Araip.Y7LP9.1	rna24092	BnaC04g52720D	PHT80429	CsaV3_7G027010.1	Cs5g30040.1	Dlo_032058.1	D08G207700.1	XM_016651003.1	Os09t0571500-01	Pn16.2015	XM_026532253.1	XM_011084716.2	VIT_07s0005g03010.t01	EVM0070518.1	Zm00001d005313	scaffold00009.106
Araip.M4B28.1	rna21265	BnaC04g40870D	PHT67631	CsaV3_6G016010.1	Cs8g20560.1	Dlo_029331.1	D05G108200.1	XM_016612600.1	Os05t0353300-00	Pn8.2106	XM_026533573.1	XM_011082482.2	VIT_06s0004g07010.t01	EVM0021331.1	Zm00001d038022	scaffold00153.19
Araip.TD5YX.1	rna30433	BnaCnng51730D	PHT62771	CsaV3_6G003080.1	orange1.1t02384.1	Dlo_003401.1	D10G136200.1	XM_016598441.1	Os07t0290800-01	Pn11.1502	XM_026544938.1	XM_011103294.2	VIT_05s0062g00220.t01	EVM0003206.1	Zm00001d019404	scaffold00013.218
Araip.HS7BI.1	rna20772	BnaC04g39230D	PHT80018	CsaV3_1G014420.1	Cs8g15180.1	Dlo_032535.1	D05G084700.1	XM_016580284.1	Os01t0858700-01	Pn15.2230	XM_026570905.1	XM_011090576.2	VIT_06s0080g00230.t01	EVM0085549.1	Zm00001d042787	scaffold00040.122
Araip.FXS1L.1	rna33658	BnaC01g24850D	PHT78109	CsaV3_7G010020.1	Cs8g19010.1	Dlo_029519.1	D07G104700.1	XM_016613179.1	Os05t0291700-02	Pn16.913	XM_026588598.1	XM_020695180.1	VIT_06s0004g05230.t01	EVM0017001.1	Zm00001d009877	scaffold00012.301
Araip.L6R3X.1	rna39746	BnaC09g24360D	PHT93758	CsaV3_4G023560.1	orange1.1t02052.1	Dlo_012052.2	D11G126200.1	XM_016626483.1	Os09t0364500-01	Pn10.1552	XM_026555652.1	XM_011091391.2	VIT_06s0004g01120.t01	EVM0018385.1	Zm00001d020256	scaffold00064.82
Araip.G2Y3C.1	rna48339	BnaCnng45310D	PHT94674	CsaV3_7G030870.1	Cs7g01520.1	Dlo_028658.1	D12G097000.1	XM_016582367.1	Os07t0232200-01	Pn17.156	XM_026533566.1	XM_011089642.2	VIT_13s0064g00450.t01	EVM0050890.1	Zm00001d005188	scaffold00029.68
Araip.0J2TC.1	rna42928	BnaC07g38570D	PHT92263	CsaV3_4G006550.1	Cs5g02300.3	Dlo_009881.1	D03G082800.1	XM_016646316.1	Os05t0212200-01	Pn5.611	XM_026572256.1	XM_011102739.2	VIT_02s0025g01400.t01	EVM0068246.1	Zm00001d010447	scaffold00159.5
Araip.Q0YYQ.1	rna19278	BnaC04g33790D	PHT75042	CsaV3_7G000880.1	Cs8g02930.1	Dlo_024292.1	D12G033900.1	XM_016632215.1	Os02t0121200-01	Pn32.211	XM_026540114.1	XM_011090276.2	VIT_03s0038g02100.t01	EVM0095085.1	Zm00001d053909	scaffold00041.129
Araip.07XD6.1	rna7317	BnaC08g06820D	PHT80039	CsaV3_2G029710.1	Cs3g18190.2	Dlo_014849.1	D01G114900.2	XM_016635153.1	Os07t0151300-01	Pn2.3043	XM_026578709.1	XM_011094988.2	VIT_05s0029g01300.t01	EVM0019944.1	Zm00001d018804	scaffold00038.151
Araip.101RY.1	rna55470	BnaC02g33110D	PHT78932	CsaV3_3G002190.1	Cs5g07630.1	Dlo_003126.1	D08G182200.1	XM_016592401.1	Os06t0139700-01	Pn19.1363	XM_026545735.1	XM_011071961.2	VIT_02s0012g00030.t01	EVM0039602.1	Zm00001d045405	scaffold00002.127
Araip.Q12S9.1	rna15925	BnaC07g21830D	PHT67920	CsaV3_5G032360.1	Cs7g04370.3	Dlo_026279.1	D02G114900.1	XM_016578847.1	Os01t0186200-01	Pn17.1770	XM_026530366.1	XM_011088094.2	VIT_01s0026g01590.t01	EVM0008294.1	Zm00001d039530	scaffold00078.51
Araip.5M4ZB.1	rna1811	BnaC05g06230D	PHT87662	CsaV3_3G015710.1	Cs5g24880.1	Dlo_017614.1	D09G101300.1	XM_016620050.1	Os02t0604100-01	Pn19.1306	XM_026550779.1	XM_011077499.2	VIT_16s0039g02160.t01	EVM0023220.1	Zm00001d017141	scaffold00048.95
Araip.B7QQ6.1	rna39670	BnaC03g28920D	PHT65408	CsaV3_5G039360.1	Cs5g18570.1	Dlo_022063.2	D08G254100.1	XM_016607736.1	Os04t0445200-01	Pn14.1536	XM_026598403.1	XM_011096712.2	VIT_18s0089g01210.t01	EVM0029081.1	Zm00001d025509	scaffold00099.129
Araip.CL7TC.1	rna37172	BnaC08g32720D	PHT80456	CsaV3_7G028080.1	Cs5g31220.1	Dlo_023858.1	D08G204200.1	XM_016660270.1	Os07t0571600-00	Pn5.2057	XM_026591111.1	XM_011081560.2	VIT_07s0151g01060.t01	EVM0082301.1	Zm00001d006630	scaffold00103.21
Araip.V68WP.1	rna26403	BnaC05g46310D	PHT70354	CsaV3_2G006620.1	Cs3g14270.1	Dlo_006453.1	D11G277600.1	XM_016620978.1	Os03t0345100-01	Pn39.75	XM_026588817.1	XM_011089117.2	VIT_14s0060g02120.t01	EVM0054873.1	Zm00001d029123	scaffold00045.262
Araip.AH9LJ.1	rna19088	BnaC07g00550D	PHT80906	CsaV3_6G007350.1	Cs5g29070.1	Dlo_019601.1	D07G158500.2	XM_016630542.1	Os04t0129600-01	Pn1.2577	XM_026547807.1	XM_020693536.1	VIT_07s0005g04370.t01	EVM0093482.1	Zm00001d004465	scaffold00039.166
Araip.X6DID.1	rna30892	BnaC07g14840D	PHT65691	CsaV3_2G024260.1	Cs3g26370.1	Dlo_006927.1	D06G005600.1	XM_016588254.1	Os03t0711700-00	Pn4.3532	XM_026540525.1	XM_011076394.2	VIT_18s0001g14650.t01	EVM0039154.1	Zm00001d033727	scaffold00111.104
Araip.G2F1A.1	rna23247	BnaC04g46040D	PHT68399	CsaV3_3G038390.1	Cs6g13210.1	Dlo_013324.2	D11G332000.1	XM_016613890.1	Os03t0650900-01	Pn15.2755	XM_026568326.1	XM_011079458.2	VIT_08s0032g00680.t01	EVM0057412.1	Zm00001d033503	scaffold00077.132
Araip.IR1BZ.1	rna48729	BnaC09g45370D	PHT74184	CsaV3_3G046540.1	Cs7g05110.1	Dlo_015385.1	D08G257200.1	XM_016596778.1	Os06t0601000-01	Pn14.148	XM_026586047.1	XM_020695467.1	VIT_04s0008g05190.t01	EVM0086548.1	Zm00001d046405	scaffold00010.365
Araip.FKX2M.1	rna25121	BnaC04g00550D	PHT86966	CsaV3_7G033700.1	orange1.1t00606.1	Dlo_026662.1	D12G122400.1	XM_016623278.1	Os06t0104000-01	Pn15.771	XM_026550400.1	XM_011086798.2	VIT_15s0048g02180.t01	EVM0060697.3	Zm00001d035878	scaffold00018.101
Araip.3D13X.1	rna15334	BnaC06g43050D	PHT66117	CsaV3_4G001720.1	Cs1g12390.1	Dlo_008642.1	D05G123900.1	XM_016658357.1	Os01t0623000-00	Pn30.40	XM_026579430.1	XM_011083117.2	VIT_09s0002g07030.t01	EVM0091118.1	Zm00001d044182	scaffold00051.26
Araip.DG2YH.1	rna56689	BnaC02g14970D	PHT78532	CsaV3_3G017540.1	Cs9g19120.1	Dlo_025979.1	D12G255800.1	XM_016644490.1	Os10t0533200-01	Pn14.126	XM_026524069.1	XM_011086160.2	VIT_16s0050g01430.t01	EVM0040959.1	Zm00001d029723	scaffold00001.383
Araip.1T29I.1	rna28968	BnaC01g44150D	PHT94238	CsaV3_3G015150.1	Cs9g02310.1	Dlo_024972.1	D09G235500.1	XM_016655646.1	Os03t0832500-01	Pn3.3326	XM_026590463.1	XM_011102465.2	VIT_05s0077g01050.t01	EVM0074776.1	Zm00001d034734	scaffold00045.225
Araip.N7Q35.1	rna37693	BnaC03g31410D	PHT94570	CsaV3_5G018620.1	orange1.1t01776.1	Dlo_025190.2	D11G109500.1	XM_016601481.1	Os07t0636400-01	Pn13.531	XM_026581255.1	XM_011097234.2	VIT_07s0005g02600.t01	EVM0009730.1	Zm00001d022269	scaffold00045.114
Araip.64F7L.1	rna37668	BnaCnng01430D	PHT94765	CsaV3_6G000300.1	orange1.1t00619.1	Dlo_026678.1	D08G143500.1	XM_016649522.1	Os01t0971700-01	Pn18.1195	XM_026590673.1	XM_011080952.2	VIT_07s0005g02400.t01	EVM0046329.1	Zm00001d041961	scaffold00045.173
Araip.KBJ2H.1	rna43926	BnaC01g20550D	PHT75222	CsaV3_2G008330.1	Cs4g02720.3	Dlo_015860.3	D05G007500.1	XM_016583269.1	Os02t0610700-01	Pn10.238	XM_026546375.1	XM_011081026.2	VIT_11s0065g00850.t01	EVM0069788.1	Zm00001d051053	scaffold00019.152
Araip.V1DM3.1	rna6304	BnaC03g59120D	PHT82325	CsaV3_6G051800.1	Cs2g03250.1	Dlo_006217.3	D05G150300.2	XM_016636591.1	Os07t0153300-01	Pn15.2340	XM_026559409.1	XM_011098281.2	VIT_10s0003g03780.t01	EVM0089575.1	Zm00001d018812	scaffold00092.155
Araip.L519U.1	rna22673	BnaC03g20020D	PHT71591	CsaV3_3G037160.1	Cs6g15030.1	Dlo_009705.2	D04G100800.1	XM_016637846.1	Os05t0357700-01	Pn15.2218	XM_026558256.1	XM_011096063.2	VIT_08s0007g03470.t01	EVM0071619.1	Zm00001d037967	scaffold00011.6
Araip.C2M6I.1	rna40425	BnaCnng14990D	PHT85498	CsaV3_5G015660.1	orange1.1t03475.1	Dlo_026797.1	D02G032700.2	XM_016629591.1	Os04t0509100-00	Pn3.1531	XM_026566193.1	XM_020697394.1	VIT_05s0077g00480.t01	EVM0048038.1	Zm00001d025827	scaffold00120.3
Araip.KCY11.1	rna36631	BnaC08g30810D	PHT81874	CsaV3_7G026130.1	orange1.1t00204.1	Dlo_023487.1	D12G097200.1	XM_016622722.1	Os07t0484500-01	Pn8.2497	XM_026526684.1	XM_011092015.2	VIT_15s0048g00650.t01	EVM0091141.1	Zm00001d021505	scaffold00086.93
Araip.4S4ZY.1	rna265	BnaC06g03680D	PHT93601	CsaV3_3G009820.1	orange1.1t00221.1	Dlo_031706.1	D13G120600.4	XM_016641515.1	Os10t0190800-01	Pn11.1127	XM_026555270.1	XM_011092186.2	VIT_15s0048g00430.t01	EVM0060465.1	Zm00001d042626	scaffold00143.11
Araip.U66WT.1	rna47177	BnaCnng10610D	PHT71625	CsaV3_3G037360.1	Cs6g14480.1	Dlo_009668.1	D04G098800.4	XM_016593399.1	Os04t0413000-00	Pn25.197	XM_026557386.1	XM_011096014.2	VIT_08s0007g03180.t01	EVM0038285.1	Zm00001d003778	scaffold00031.74
Araip.JBC57.1	rna1684	BnaC05g05580D	PHT69310	CsaV3_1G012990.1	Cs8g16950.2	Dlo_027839.1	D13G225000.1	XM_016606293.1	Os03t0288800-01	Pn3.3612	XM_026547283.1	XM_020696786.1	VIT_06s0004g03150.t01	EVM0020779.1	Zm00001d047746	scaffold00034.87
Araip.Q1XVU.1	rna20806	BnaC04g16520D	PHT74443	CsaV3_2G024710.1	Cs7g08850.1	Dlo_018596.1	D08G021700.1	XM_016603424.1	Os02t0105000-01	Pn40.186	XM_026531439.1	XM_020691848.1	VIT_01s0127g00370.t01	EVM0005283.2	Zm00001d054077	scaffold00096.29
Araip.PD6I1.1	rna50342	BnaC09g38300D	PHT65470	CsaV3_6G038990.1	Cs5g08870.1	Dlo_028477.1	D09G106600.1	XM_016590468.1	Os05t0384600-01	Pn28.425	XM_026573641.1	XM_011096616.2	VIT_06s0009g03380.t01	EVM0002357.1	Zm00001d038068	scaffold00063.58
Araip.TI8FQ.1	rna29499	BnaC05g33380D	PHT62613	CsaV3_7G008150.1	Cs8g04960.1	Dlo_010189.1	D01G008200.1	XM_016605034.1	Os09t0103500-01	Pn2.578	XM_026541853.1	XM_011094236.2	VIT_03s0180g00270.t01	EVM0097131.1	Zm00001d019719	scaffold00015.8
Araip.AYT0G.1	rna30432	BnaC07g07830D	PHT63779	CsaV3_4G003140.1	orange1.1t02357.1	Dlo_003418.1	D02G018000.1	XM_016659382.1	Os03t0844900-01	Pn21.857	XM_026563012.1	XM_011085846.2	VIT_05s0062g00830.t01	EVM0010047.1	Zm00001d034828	scaffold00020.2
Araip.UJ65V.1	rna18833	BnaC07g02520D	PHT61666	CsaV3_1G031790.1	Cs4g03840.1	Dlo_021822.1	D08G028500.1	XM_016647384.1	Os06t0168000-01	Pn14.324	XM_026575711.1	XM_011079400.2	VIT_11s0103g00300.t01	EVM0057350.1	Zm00001d045193	scaffold00025.217
Araip.T38YK.1	rna54383	BnaC02g29760D	PHT84972	CsaV3_1G004390.1	orange1.1t00097.1	Dlo_022787.1	D02G121200.1	XM_016656066.1	Os04t0244400-01	Pn24.523	XM_026538114.1	XM_011076395.2	VIT_17s0000g02320.t01	EVM0007392.1	Zm00001d004136	scaffold00152.17
Araip.5G7EV.1	rna54737	BnaC07g17350D	PHT71049	CsaV3_7G001930.1	Cs3g27440.1	Dlo_000041.1	D09G047201.1	XM_016614906.1	Os10t0566900-01	Pn17.1642	XM_026534927.1	XM_011102057.2	VIT_18s0122g01050.t01	EVM0048125.1	Zm00001d022194	scaffold00044.150
Araip.TWX20.1	rna33002	BnaC03g54500D	PHT68973	CsaV3_1G004520.1	Cs8g14080.1	Dlo_003156.1	D07G117600.1	XM_016615424.1	Os01t0930000-01	Pn6.3811	XM_026557261.1	XM_011090700.2	VIT_06s0009g00970.t01	EVM0051808.1	Zm00001d012646	scaffold00004.142
Araip.4M43Y.1	rna35497	BnaC08g26310D	PHT78432	CsaV3_5G008150.1	Cs7g32440.1	Dlo_009801.2	D05G301500.1	XM_016626947.1	Os01t0973300-01	Pn1.2386	XM_026556141.1	XM_011093210.2	VIT_13s0019g01530.t01	EVM0022341.1	Zm00001d035093	scaffold00012.176
Araip.LGH1R.1	rna254	BnaC05g00180D	PHT93570	CsaV3_3G009620.1	orange1.1t00247.1	Dlo_004458.1	D08G155000.1	XM_016659091.1	Os07t0661900-01	Pn17.1224	XM_026524537.1	XM_011072673.2	VIT_15s0048g00820.t01	EVM0004892.1	Zm00001d022514	scaffold00004.10
Araip.5VP72.1	rna14499	BnaC06g37260D	PHT66653	CsaV3_6G035930.1	Cs3g27720.1	Dlo_028284.1	D01G180900.1	XM_016607758.1	Os08t0512500-01	Pn14.978	XM_026548292.1	XM_020692816.1	VIT_18s0122g00680.t01	EVM0063780.1	Zm00001d031484	scaffold00133.19
Araip.7C20W.1	rna42336	BnaC09g21840D	PHT82871	CsaV3_6G049280.1	Cs2g07490.1	Dlo_031217.2	D06G151200.1	XM_016593648.1	Os07t0134400-01	Pn31.396	XM_026536712.1	XM_020698233.1	VIT_10s0116g00280.t01	EVM0034803.1	Zm00001d019643	scaffold00029.447
Araip.UJT36.1	rna45049	BnaC03g66760D	PHT90584	CsaV3_6G032120.1	Cs4g05710.1	Dlo_019121.1	D07G020900.1	XM_016606259.1	Os09t0361700-02	Pn19.822	XM_026567643.1	XM_011083339.2	VIT_04s0008g01440.t01	EVM0049590.1	Zm00001d020224	scaffold00146.28
Araip.5037D.1	rna47707	BnaC09g49120D	PHT62868	CsaV3_2G028180.1	Cs3g23960.4	Dlo_024885.1	D06G013900.1	XM_016609599.1	Os11t0592900-01	Pn9.1853	XM_026593763.1	XM_011085498.2	VIT_18s0001g11190.t01	EVM0072247.1	Zm00001d048943	scaffold00169.19
Araip.0DM6L.1	rna38337	BnaC09g22880D	PHT90815	CsaV3_6G048750.1	Cs2g02660.1	Dlo_002349.1	D06G156800.1	XM_016654374.1	Os08t0425200-01	Pn2.1390	XM_026536946.1	XM_011097693.2	VIT_10s0116g00900.t01	EVM0097296.2	Zm00001d050341	scaffold00028.132
Araip.A18M2.1	rna205	BnaC05g00320D	PHT81808	CsaV3_6G000430.1	orange1.1t00341.3	Dlo_012272.1	D12G109300.2	XM_016609039.1	Os04t0683500-01	Pn5.2070	XM_026553621.1	XM_020695332.1	VIT_15s0046g03160.t01	EVM0070700.1	Zm00001d001987	scaffold00023.202
Araip.I1FHG.1	rna50724	BnaC09g36720D	PHT78348	CsaV3_4G036020.1	Cs4g06060.1	Dlo_033158.1	D05G040600.1	XM_016601620.1	Os12t0498500-01	Pn5.1316	XM_026574876.1	XM_011083307.2	VIT_04s0008g01770.t01	EVM0050627.1	Zm00001d023757	scaffold00024.215
Araip.9A8K0.1	rna48802	BnaC02g03920D	PHT74251	CsaV3_2G030830.1	Cs4g19400.1	Dlo_018988.1	D07G025800.1	XM_016604616.1	Os01t0725600-01	Pn3.790	XM_026591897.1	XM_011083478.2	VIT_04s0008g03320.t01	EVM0015772.1	Zm00001d043595	scaffold00056.49
Araip.J7PSL.1	rna4006	BnaC05g14170D	PHT88220	CsaV3_1G003120.1	Cs7g26170.2	Dlo_006191.1	D11G038200.1	XM_016602567.1	Os08t0133000-01	Pn14.634	XM_026547252.1	XM_011098638.2	VIT_17s0000g04550.t01	EVM0040225.1	Zm00001d026556	scaffold00006.253
Araip.2A4VP.1	rna9612	BnaC06g09750D	PHT88494	CsaV3_7G032300.1	Cs1g12240.1	Dlo_003419.1	D06G120300.1	XM_016645997.1	Os04t0528400-01	Pn18.1439	XM_026597304.1	XM_011075102.2	VIT_09s0002g07360.t01	EVM0072337.2	Zm00001d025907	scaffold00022.4
Araip.L2XTS.1	rna53791	BnaC04g34240D	PHT89590	CsaV3_4G009160.1	Cs6g22210.1	Dlo_007997.1	D09G008500.1	XM_016609502.1	Os01t0763700-01	Pn6.1687	XM_026523522.1	XM_011100447.2	VIT_14s0068g00280.t01	EVM0008934.1	Zm00001d043380	scaffold00154.18
Araip.M7WR2.1	rna49601	BnaC09g42050D	PHT76284	CsaV3_4G010120.1	Cs6g19670.1	Dlo_026764.1	D07G186800.1	XM_016611888.1	Os03t0414400-01	Pn8.974	XM_026526587.1	XM_011087290.2	VIT_19s0090g00490.t01	EVM0036042.1	Zm00001d039070	scaffold00012.201
Araip.E0U35.1	rna45228	BnaC01g04380D	PHT68560	CsaV3_7G008780.1	Cs5g34170.1	Dlo_009672.1	D01G006100.1	XM_016610955.1	Os02t0761200-01	Pn18.954	XM_026538714.1	XM_011089992.2	VIT_03s0063g01020.t01	EVM0073831.1	Zm00001d018144	scaffold00128.16
Araip.C5E6N.1	rna49850	BnaC02g07010D	PHT86971	CsaV3_4G008720.1	Cs5g24780.1	Dlo_019350.1	D07G184401.1	XM_016588427.1	Os06t0300700-01	Pn33.227	XM_026600865.1	XM_011077511.2	VIT_16s0039g02270.t01	EVM0020829.1	Zm00001d045825	scaffold00162.25
Araip.77H8K.1	rna36670	BnaCnng13390D	PHT94730	CsaV3_7G030680.1	Cs7g02310.1	Dlo_028615.1	D08G162500.1	XM_016640055.1	Os05t0392200-01	Pn18.196	XM_026556589.1	XM_011093473.2	VIT_13s0158g00120.t01	EVM0005663.1	Zm00001d038108	scaffold00009.97
Araip.ID2FX.1	rna12011	BnaC09g12190D	PHT66234	CsaV3_4G006650.1	Cs5g02160.1	Dlo_027376.1	D12G238100.1	XM_016631458.1	Os08t0332700-03	Pn7.1744	XM_026548188.1	XM_011102752.2	VIT_02s0025g01520.t01	EVM0072527.1	Zm00001d030581	scaffold00024.77
Araip.GJ5QE.1	rna55187	BnaC06g43370D	PHT95770	CsaV3_6G053090.1	Cs2g11860.1	Dlo_015716.1	D12G075000.1	XM_016653616.1	Os06t0663800-01	Pn11.2619	XM_026571166.1	XM_011083716.2	VIT_01s0011g00930.t01	EVM0048949.1	Zm00001d046940	scaffold00032.228
Araip.BIL3Y.1	rna41211	BnaC08g48000D	PHT95993	CsaV3_3G002820.1	Cs5g09010.1	Dlo_022684.1	D12G222100.1	XM_016645640.1	Os02t0662200-01	Pn6.521	XM_026541529.1	XM_011082930.2	VIT_02s0154g00370.t01	EVM0007304.1	Zm00001d017512	scaffold00010.38
Araip.JK8BE.1	rna25634	BnaC03g78090D	PHT76278	CsaV3_3G026900.1	Cs2g25580.1	Dlo_015223.2	D07G237300.1	XM_016613340.1	Os03t0850000-01	Pn47.96	XM_026529657.1	XM_020699050.1	VIT_14s0068g01760.t01	EVM0018214.1	Zm00001d012849	scaffold00013.87
Araip.4PP24.1	rna30486	BnaC07g07240D	PHT85484	CsaV3_3G011410.1	orange1.1t01458.1	Dlo_027200.1	D02G035300.1	XM_016584841.1	Os03t0143600-01	Pn26.704	XM_026549801.1	XM_011093082.2	VIT_05s0051g00350.t01	EVM0018824.1	Zm00001d048385	scaffold00039.92
Araip.G8FLF.1	rna37733	BnaC06g28820D	PHT80518	CsaV3_3G026540.1	orange1.1t01722.1	Dlo_004045.1	D07G134000.1	XM_016619375.1	Os01t0252600-00	Pn11.2431	XM_026594798.1	XM_011084107.2	VIT_07s0005g01830.t01	EVM0022979.1	Zm00001d040264	scaffold00003.218
Araip.BT3CW.1	rna54616	BnaC09g17440D	PHT91871	CsaV3_4G002910.1	Cs7g02960.1	Dlo_029230.1	D13G158000.2	XM_016604805.1	Os01t0925200-01	Pn9.826	XM_026521446.1	XM_011072945.2	VIT_01s0146g00270.t01	EVM0086581.1	Zm00001d011971	scaffold00016.168
Araip.4UB04.1	rna19486	BnaC08g35470D	PHT65893	CsaV3_6G042430.1	orange1.1t03329.1	Dlo_003876.1	D03G045800.1	XM_016626766.1	Os04t0639200-01	Pn12.1461	XM_026591113.1	XM_011092311.2	VIT_07s0031g01530.t01	EVM0070813.1	Zm00001d002131	scaffold00010.310
Araip.19TXN.1	rna34804	BnaC08g23530D	PHT65315	CsaV3_6G004290.1	Cs7g20290.1	Dlo_025449.2	D05G288500.1	XM_016619617.1	Os08t0558700-01	Pn4.1838	XM_026556107.1	XM_011103326.2	VIT_13s0101g00090.t01	EVM0052449.1	Zm00001d031941	scaffold00031.96
Araip.PXN7U.1	rna43589	BnaC07g40730D	PHT69543	CsaV3_7G023830.1	Cs4g08210.1	Dlo_017204.1	D01G078500.1	XM_016610345.1	Os02t0199300-01	Pn2.3013	XM_026592203.1	XM_011097284.2	VIT_19s0015g01100.t01	EVM0021744.1	Zm00001d053652	scaffold00061.177
Araip.F02DS.1	rna35336	BnaC08g25510D	PHT93619	CsaV3_3G038440.1	Cs6g13300.1	Dlo_023179.1	D04G093300.1	XM_016654160.1	Os12t0621700-01	Pn15.2693	XM_026593933.1	XM_020697634.1	VIT_03s0017g01970.t01	EVM0047882.1	Zm00001d031118	scaffold00019.322
Araip.J3PZC.1	rna28894	BnaC01g35210D	PHT94475	CsaV3_3G014750.1	Cs9g04220.1	Dlo_019950.1	D10G171300.1	XM_016633934.1	Os07t0674400-01	Pn5.1203	XM_026594417.1	XM_011092689.2	VIT_05s0077g02280.t01	EVM0039825.1	Zm00001d007157	scaffold00045.340
Araip.Y7KTN.1	rna44637	BnaC03g67630D	PHT93523	CsaV3_3G037920.1	Cs6g13740.1	Dlo_009582.1	D09G131000.1	XM_016621163.1	Os04t0498900-01	Pn5.212	XM_026537644.1	XM_020697740.1	VIT_03s0091g00530.t01	EVM0035895.1	Zm00001d003155	scaffold00030.143
Araip.IDX7P.1	rna565	BnaC08g00250D	PHT86305	CsaV3_7G028520.1	Cs5g31850.1	Dlo_022822.1	D12G006000.1	XM_016582595.1	Os07t0647400-00	Pn4.1768	XM_026594239.1	XM_011081495.2	VIT_07s0104g00670.t01	EVM0026956.1	Zm00001d022353	scaffold00025.132
Araip.M80JR.1	rna49157	BnaC09g54740D	PHT94715	CsaV3_3G031920.1	Cs7g02180.2	Dlo_028600.2	D08G163400.1	XM_016621059.1	Os07t0656100-01	Pn18.199	XM_026559479.1	XM_011089792.2	VIT_13s0064g00030.t01	EVM0064011.1	Zm00001d007070	scaffold00107.5
Araip.W48V2.1	rna20705	BnaC04g39020D	PHT69087	CsaV3_2G009130.1	Cs6g12540.1	Dlo_032461.1	D07G115800.1	XM_016584625.1	Os04t0440000-01	Pn30.324	XM_026545480.1	XM_011090651.2	VIT_06s0080g01150.t01	EVM0012431.1	Zm00001d025460	scaffold00044.138
Araip.A74FX.1	rna14068	BnaC02g22840D	PHT88341	CsaV3_1G002890.1	Cs5g11860.1	Dlo_031841.1	D12G185400.2	XM_016633728.1	Os12t0502700-01	Pn11.1015	XM_026521641.1	XM_011089044.2	VIT_08s0007g09040.t01	EVM0095149.1	Zm00001d023728	scaffold00110.108
Araip.X3I39.1	rna23422	BnaC04g46570D	PHT71988	CsaV3_5G008390.1	Cs7g31890.1	Dlo_032014.2	D10G234700.1	XM_016633228.1	Os01t0846500-02	Pn9.1235	XM_026563207.1	XM_011078488.2	VIT_13s0019g02230.t01	EVM0065997.1	Zm00001d042885	scaffold00012.323
Araip.D7KCG.1	rna11306	BnaCnng09950D	PHT90690	CsaV3_1G011760.1	Cs2g06890.1	Dlo_011194.1	D05G168800.1	XM_016644338.1	Os07t0560300-01	Pn4.1997	XM_026592509.1	XM_011087828.2	VIT_00s0181g00020.t01	EVM0002046.1	Zm00001d021777	scaffold00003.429
Araip.YD8WA.1	rna36633	BnaC08g30840D	PHT81871	CsaV3_6G009260.1	orange1.1t00207.1	Dlo_023493.1	D08G041800.1	XM_016606804.1	Os10t0508100-01	Pn1.1223	XM_026598363.1	XM_011092083.2	VIT_15s0048g00560.t01	EVM0037256.1	Zm00001d013896	scaffold00085.4
Araip.SS61C.1	rna28815	BnaC05g37050D	PHT88831	CsaV3_7G035410.1	Cs1g15570.1	Dlo_030534.2	D03G059150.1	XM_016617850.1	Os01t0200500-01	Pn5.2681	XM_026586334.1	XM_011074115.2	VIT_09s0002g03770.t01	EVM0026799.1	Zm00001d008871	scaffold00056.54
Araip.0U7A4.1	rna28112	BnaC03g37920D	PHT94311	CsaV3_6G004960.1	Cs9g03480.1	Dlo_032721.1	D08G020600.1	XM_016626490.1	Os11t0127700-01	Pn3.3040	XM_026559338.1	XM_011090882.2	VIT_06s0004g00060.t01	EVM0069205.1	Zm00001d005027	scaffold00119.34
Araip.SP8J9.1	rna9272	BnaC06g04040D	PHT77277	CsaV3_3G017510.1	orange1.1t03430.1	Dlo_009372.1	D01G064500.1	XM_016657302.1	Os09t0504900-01	Pn12.849	XM_026591596.1	XM_020698829.1	VIT_17s0000g03710.t01	EVM0004759.1	Zm00001d021036	scaffold00010.271
Araip.2G7T6.1	rna2171	BnaC07g17910D	PHT64030	CsaV3_2G009770.1	Cs3g02880.1	dlo_036047.1	D08G234400.1	XM_016623962.1	Os01t0684800-01	Pn5.2708	XM_026593471.1	XM_020695345.1	VIT_14s0036g00700.t01	EVM0025298.1	Zm00001d014948	scaffold00067.54
Araip.VFL82.1	rna43804	BnaC01g20130D	PHT72990	CsaV3_4G033520.1	Cs1g07690.1	Dlo_006543.1	D05G348200.1	XM_016612114.1	Os09t0134400-01	Pn2.2253	XM_026556093.1	XM_011084401.2	VIT_19s0014g02300.t01	EVM0008113.1	Zm00001d015125	scaffold00183.7
Araip.U0F0Y.1	rna25841	BnaCnng06020D	PHT64749	CsaV3_2G017210.1	Cs1g11340.1	Dlo_014657.1	D10G083400.1	XM_016633187.1	Os05t0495100-01	Pn17.1649	XM_026526695.1	XM_011087576.2	VIT_09s0018g00740.t01	EVM0025742.1	Zm00001d038572	scaffold00107.16
Araip.K5V4G.1	rna905	BnaC08g01070D	PHT94601	CsaV3_7G031400.1	Cs7g01320.4	Dlo_015545.1	D08G167400.1	XM_016589598.1	Os01t0962500-02	Pn1.3892	XM_026591634.1	XM_011095080.2	VIT_13s0156g00650.t01	EVM0020471.1	Zm00001d042024	scaffold00016.35
Araip.ZIC7C.1	rna58720	BnaC03g74970D	PHT87039	CsaV3_7G006320.1	Cs9g14610.1	Dlo_023360.1	D03G107500.1	XM_016587721.1	Os06t0104400-01	Pn11.1142	XM_026598352.1	XM_011078041.2	VIT_16s0022g00640.t01	EVM0047008.1	Zm00001d045596	scaffold00086.72
Araip.J6HFZ.1	rna30513	BnaC01g30490D	PHT85365	CsaV3_3G011070.1	orange1.1t03204.2	Dlo_027139.1	D09G197800.5	XM_016597089.1	Os08t0567000-01	Pn7.1991	XM_026601852.1	XM_011093118.2	VIT_05s0029g00010.t01	EVM0052314.1	Zm00001d031849	scaffold00067.105
Araip.NLX79.1	rna45159	BnaC03g66460D	PHT60841	CsaV3_7G006860.1	orange1.1t04333.3	Dlo_029145.1	D13G049500.1	XM_016647363.1	Os10t0485300-01	Pn9.1857	XM_026593750.1	XM_011089652.2	VIT_03s0038g00330.t01	EVM0077881.1	Zm00001d032659	scaffold00033.236
Araip.F5QUZ.1	rna23358	BnaC04g09920D	PHT62666	CsaV3_1G046580.1	Cs2g10890.1	Dlo_030631.1	D05G369200.1	XM_016624215.1	Os02t0168900-01	Pn21.451	XM_026535019.1	XM_020698210.1	VIT_01s0011g01720.t01	EVM0038528.1	Zm00001d015367	scaffold00032.56
Araip.LJ117.1	rna46815	BnaCnng03670D	PHT72169	CsaV3_3G034720.1	Cs6g06740.1	Dlo_007662.1	D04G102700.1	XM_016613211.1	Os05t0457700-01	Pn3.2856	XM_026559845.1	XM_011096903.2	VIT_08s0007g00770.t01	EVM0023639.1	Zm00001d010519	scaffold00012.261
Araip.L6TRH.1	rna50816	BnaC05g38030D	PHT69063	CsaV3_1G015090.1	Cs6g12250.1	Dlo_032476.2	D08G017000.1	XM_016607746.1	Os01t0966400-01	Pn25.212	XM_026557067.1	XM_011083899.1	VIT_06s0080g00900.t01	EVM0049417.1	Zm00001d041994	scaffold00114.53
Araip.X5K7V.1	rna51754	BnaC09g03490D	PHT62235	CsaV3_1G037970.1	Cs6g01140.1	dlo_035320.1	D13G028200.1	XM_016642304.1	Os01t0252200-01	Pn5.1117	XM_026579280.1	XM_020696189.1	VIT_14s0060g00610.t01	EVM0051121.1	Zm00001d008356	scaffold00003.182
Araip.0EQ2M.1	rna39221	BnaC03g28090D	PHT83340	CsaV3_6G003590.1	Cs3g19340.1	Dlo_028563.1	D05G235800.1	XM_016614290.1	Os02t0567000-01	Pn4.232	XM_026604565.1	XM_011092224.2	VIT_18s0001g03330.t01	EVM0087293.1	Zm00001d016892	scaffold00173.7
Araip.04X9B.1	rna59476	BnaC03g48750D	PHT91516	CsaV3_6G044270.1	Cs1g21420.1	Dlo_000432.1	D03G030100.1	XM_016608232.1	Os03t0729800-00	Pn13.1750	XM_026537557.1	XM_011101105.2	VIT_00s0471g00050.t01	EVM0045765.1	Zm00001d033878	scaffold00065.73
Araip.S8ZP2.1	rna1819	BnaC08g43070D	PHT91165	CsaV3_1G045080.1	Cs8g12590.1	Dlo_014839.1	D13G172800.1	XM_016634281.1	Os10t0476900-01	Pn9.1125	XM_026565791.1	XM_011079716.2	VIT_14s0036g00680.t01	EVM0078900.1	Zm00001d032707	scaffold00067.51
Araip.S3G1C.1	rna55712	BnaC07g26310D	PHT62058	CsaV3_7G002370.1	Cs2g19020.2	Dlo_034173.1	D11G154600.1	XM_016605413.1	Os11t0266000-01	Pn1.1984	XM_026555720.1	XM_011071382.2	VIT_12s0057g01340.t01	EVM0080774.1	Zm00001d018634	scaffold00169.33
Araip.Y9XZZ.1	rna14338	BnaC02g23580D	PHT74153	CsaV3_3G045700.1	Cs3g25870.1	Dlo_029637.1	D02G097900.1	XM_016625267.1	Os12t0533600-01	Pn2.326	XM_026576892.1	XM_011085206.2	VIT_18s0001g13950.t01	EVM0022621.1	Zm00001d023896	scaffold00119.96
Araip.Y75XR.1	rna51549	BnaC07g29180D	PHT74619	CsaV3_3G046810.1	Cs4g20100.1	Dlo_028229.1	D07G028200.2	XM_016592586.1	Os05t0180700-01	Pn8.1362	XM_026553892.1	XM_011083545.2	VIT_04s0008g04500.t01	EVM0072604.1	Zm00001d037714	scaffold00142.27
Araip.CL35K.1	rna40393	BnaC06g11820D	PHT85519	CsaV3_3G011600.1	Cs5g35190.1	Dlo_024732.1	D09G232100.1	XM_016619062.1	Os10t0463300-01	Pn20.492	XM_026580081.1	XM_011075559.2	VIT_05s0049g02120.t01	EVM0095538.1	Zm00001d014089	scaffold00039.107
Araip.AJ99C.1	rna56028	BnaC01g22240D	PHT91222	CsaV3_6G046230.1	Cs1g24110.1	Dlo_000048.1	D03G014700.1	XM_016589128.1	Os07t0569500-01	Pn7.1813	XM_026586886.1	XM_020698585.1	VIT_04s0023g01760.t01	EVM0046708.1	Zm00001d021840	scaffold00030.13
Araip.RSM1K.1	rna55950	BnaC07g49280D	PHT82282	CsaV3_3G010880.1	Cs9g11650.1	Dlo_014258.1	D10G140500.1	XM_016604469.1	Os11t0148600-01	Pn2.450	XM_026537012.1	XM_011103250.2	VIT_05s0029g01220.t01	EVM0006896.1	Zm00001d004927	scaffold00063.39
Araip.A16W6.1	rna1924	BnaCnng06570D	PHT61577	CsaV3_2G006530.1	Cs3g14120.1	Dlo_010695.1	D08G226400.1	XM_016653267.1	Os03t0346700-01	Pn3.1038	XM_026525432.1	XM_020696175.1	VIT_14s0060g02420.t01	EVM0085513.1	Zm00001d047491	scaffold00057.248
Araip.YB33F.1	rna23569	BnaC04g04860D	PHT82129	CsaV3_5G010530.1	Cs7g30540.2	Dlo_013159.1	D10G250100.1	XM_016658835.1	Os03t0296700-01	Pn2.2079	XM_026557019.1	XM_011078348.2	VIT_13s0067g01910.t01	EVM0023391.1	Zm00001d028783	scaffold00153.50
Araip.2HK29.1	rna27527	BnaCnng46940D	PHT86914	CsaV3_5G039230.1	Cs7g29340.1	Dlo_011428.1	D13G009300.1	XM_016593613.1	Os12t0118400-02	Pn2.1474	XM_026586100.1	XM_011078264.2	VIT_13s0067g00150.t01	EVM0069376.1	Zm00001d037777	scaffold00077.179
Araip.3R1K9.1	rna27187	BnaC03g36160D	PHT72347	CsaV3_4G025860.1	Cs6g07390.1	Dlo_024905.1	D09G158000.1	XM_016627584.1	Os01t0850400-01	Pn7.1231	XM_026557280.1	XM_011096644.2	VIT_08s0007g01540.t01	EVM0056062.1	Zm00001d012379	scaffold00029.245
Araip.R34A5.1	rna48932	BnaC09g44430D	PHT68493	CsaV3_1G043380.1	Cs2g29670.1	Dlo_027961.1	D05G074100.1	XM_016597420.1	Os01t0953500-01	Pn28.422	XM_026558374.1	XM_011082105.2	VIT_06s0009g03420.t01	EVM0087666.1	Zm00001d011846	scaffold00063.55
Araip.TMT3H.1	rna59113	BnaC03g49760D	PHT64235	CsaV3_7G007430.1	Cs8g03020.1	Dlo_001862.1	D13G048000.2	XM_016635203.1	Os02t0135700-01	Pn21.1407	XM_026524727.1	XM_011089685.2	VIT_03s0097g00550.t01	EVM0023047.1	Zm00001d015196	scaffold00046.171
Araip.JR3QJ.1	rna24258	BnaC04g02780D	PHT71950	CsaV3_3G035590.1	Cs6g04930.4	Dlo_019630.1	D01G205600.1	XM_016639622.1	Os05t0472300-01	Pn10.1677	XM_026547315.1	XM_011096397.2	VIT_08s0040g02410.t01	EVM0019279.1	Zm00001d038440	scaffold00029.280
Araip.P2NXD.1	rna296	BnaC05g00050D	PHT95347	CsaV3_3G010060.1	Cs1g03080.1	Dlo_014328.1	D08G066800.1	XM_016605766.1	Os04t0544400-00	Pn8.2188	XM_026545712.1	XM_011087439.2	VIT_15s0021g01300.t01	EVM0078662.1	Zm00001d002789	scaffold00002.170
Araip.TH8CG.1	rna31426	BnaC07g24890D	PHT63312	CsaV3_3G042180.1	Cs2g28540.1	Dlo_016673.2	D07G225712.1	XM_016621684.1	Os03t0205400-00	Pn5.3113	XM_026546547.1	XM_011100209.2	VIT_14s0066g01630.t01	EVM0065869.1	Zm00001d028084	scaffold00026.2
Araip.RM625.1	rna40375	BnaCnng45570D	PHT73403	CsaV3_1G030890.1	Cs4g16970.1	Dlo_029070.1	D05G022500.1	XM_016604266.1	Os11t0120200-01	Pn2.1465	XM_026557527.1	XM_011095900.2	VIT_11s0016g04380.t01	EVM0029937.1	Zm00001d052368	scaffold00077.210
Araip.PKI3U.1	rna58241	BnaC03g11350D	PHT82270	CsaV3_6G021480.1	Cs8g17290.1	Dlo_007766.1	D05G078000.1	XM_016580581.1	Os11t0102700-01	Pn8.1070	XM_026590803.1	XM_020696624.1	VIT_06s0004g03440.t01	EVM0076259.1	Zm00001d024322	scaffold00117.1
Araip.PP1H0.1	rna22867	BnaC03g20570D	PHT71888	CsaV3_3G035800.1	Cs6g11730.1	Dlo_011073.1	D04G113200.1	XM_016655947.1	Os02t0805700-01	Pn5.496	XM_026562621.1	XM_011096346.2	VIT_08s0040g01850.t01	EVM0000848.1	Zm00001d018419	scaffold00148.16
Araip.UZB7H.1	rna9078	BnaC03g68350D	PHT69023	CsaV3_4G000440.1	Cs8g04360.1	Dlo_010141.1	D04G160500.1	XM_016648598.1	Os03t0206300-01	Pn9.2210	XM_026537692.1	XM_020695603.1	VIT_03s0091g00610.t01	EVM0074232.1	Zm00001d028071	scaffold00155.2
Araip.RF0FA.1	rna48291	BnaC09g47130D	PHT81139	CsaV3_7G006460.1	Cs1g01790.3	Dlo_020651.1	D13G054600.1	XM_016577381.1	Os09t0372400-01	Pn10.1545	XM_026535478.1	XM_011089579.2	VIT_11s0052g01130.t01	EVM0062624.1	Zm00001d020283	scaffold00060.97
Araip.JP1RU.1	rna51437	BnaC07g29600D	PHT75825	CsaV3_4G036490.1	Cs7g06450.1	Dlo_015517.1	D05G062200.1	XM_016655847.1	Os08t0270200-01	Pn12.2030	XM_026561962.1	XM_011083673.2	VIT_04s0008g06680.t01	EVM0033646.1	Zm00001d050165	scaffold00019.21
Araip.833HW.1	rna57372	BnaCnng32020D	PHT77455	CsaV3_3G004370.1	Cs4g07760.2	Dlo_017184.1	D05G387600.1	XM_016605751.1	Os08t0496600-00	Pn10.475	XM_026534871.1	XM_011097324.2	VIT_19s0015g01230.t01	EVM0040110.1	Zm00001d031311	scaffold00147.56
Araip.G39ZQ.1	rna37892	BnaC02g27000D	PHT86231	CsaV3_7G028930.1	Cs5g32690.1	Dlo_017707.1	D08G083700.1	XM_016593652.1	Os01t0934300-02	Pn5.1237	XM_026594347.1	XM_011081413.2	VIT_07s0104g01580.t01	EVM0085306.1	Zm00001d042212	scaffold00057.247
Araip.VX6P0.1	rna56803	BnaC03g15100D	PHT87437	CsaV3_3G021850.1	Cs9g18570.1	Dlo_001353.1	D12G253400.1	XM_016598471.1	Os02t0264300-01	Pn7.1792	XM_026602073.1	XM_011086180.2	VIT_16s0050g02390.t01	EVM0057502.1	Zm00001d016061	scaffold00097.47
Araip.35KW5.1	rna2094	BnaC05g07290D	PHT85442	CsaV3_5G005690.1	Cs7g15420.1	Dlo_029711.1	D11G234500.1	XM_016636734.1	Os09t0520100-01	Pn6.165	XM_026546035.1	XM_011077461.2	VIT_16s0039g00730.t01	EVM0029450.1	Zm00001d021162	scaffold00011.225
Araip.BN4UN.1	rna18460	BnaC07g06160D	PHT89170	CsaV3_7G001820.1	Cs8g01500.1	Dlo_015797.1	D04G170700.4	XM_016606914.1	Os02t0132100-00	Pn6.686	XM_026538898.1	XM_011091437.2	VIT_03s0038g03720.t01	EVM0040580.1	Zm00001d053986	scaffold00029.173
Araip.X9MCL.1	rna19019	BnaCnng48370D	PHT84612	CsaV3_2G002040.1	orange1.1t03832.1	Dlo_030662.3	D06G064400.1	XM_016612733.1	Os01t0495900-01	Pn3.4062	XM_026593086.1	XM_011079971.2	VIT_11s0016g03390.t01	EVM0062438.1	Zm00001d019573	scaffold00056.26
Araip.4S9Z3.1	rna2829	BnaC03g56950D	PHT77743	CsaV3_5G030960.1	Cs7g09600.1	Dlo_018689.2	D04G180200.1	XM_016597016.1	Os07t0688100-01	Pn1.2580	XM_026585089.1	XM_011088381.2	VIT_01s0137g00590.t01	EVM0005284.1	Zm00001d022537	scaffold00131.69
Araip.5G4NZ.1	rna27149	BnaC03g36200D	PHT76943	CsaV3_4G026020.1	Cs6g07760.1	Dlo_031943.1	D01G215100.1	XM_016587660.1	Os01t0852900-01	Pn24.150	XM_026558635.1	XM_020697773.1	VIT_06s0004g07180.t01	EVM0034149.1	Zm00001d012340	scaffold00029.316
Araip.V4AAD.1	rna48288	BnaC09g47140D	PHT64570	CsaV3_1G040840.1	Cs6g02630.1	Dlo_027536.2	D05G034700.2	XM_016654496.1	Os04t0394500-00	Pn24.891	XM_026596928.1	XM_011095707.2	VIT_11s0016g01280.t01	EVM0049704.1	Zm00001d003917	scaffold00029.149
Araip.ZG9AN.1	rna47099	BnaC03g01280D	PHT71733	CsaV3_3G036500.1	orange1.1t02398.1	Dlo_017519.1	D09G139500.3	XM_016638311.1	Os02t0666700-01	Pn17.658	XM_026562836.1	XM_011096260.2	VIT_08s0007g04550.t01	EVM0048601.1	Zm00001d017531	scaffold00132.22
Araip.C4NCH.1	rna2440	BnaC05g08580D	PHT69924	CsaV3_4G028920.1	Cs2g06790.1	Dlo_011182.1	D05G168200.1	XM_016578493.1	Os03t0353500-01	Pn5.3182	XM_026541630.1	XM_011087811.2	VIT_00s0181g00240.t01	EVM0088337.1	Zm00001d047469	scaffold00019.242
Araip.V3ZHS.1	rna26309	BnaC05g46730D	PHT79817	CsaV3_1G007610.1	Cs5g17005.1	Dlo_019760.1	D05G295400.1	XM_016581848.1	Os06t0730800-01	Pn3.2210	XM_026542034.1	XM_011088636.2	VIT_16s0039g00370.t01	EVM0088888.1	Zm00001d014894	scaffold00171.49
Araip.CI73X.1	rna36784	BnaCnng20910D	PHT74505	CsaV3_3G008960.1	orange1.1t00357.2	Dlo_025630.1	D12G112300.1	XM_016611228.1	Os02t0114600-01	Pn22.539	XM_026523961.1	XM_011093809.2	VIT_15s0046g02710.t01	EVM0067852.1	Zm00001d014986	scaffold00009.242
Araip.QZL9D.1	rna15820	BnaC07g21550D	PHT82428	CsaV3_5G017450.1	Cs3g02530.1	Dlo_002309.1	D12G156100.2	XM_016616087.1	Os06t0565000-00	Pn2.2909	XM_026551734.1	XM_011092319.2	VIT_01s0010g01780.t01	EVM0033820.1	Zm00001d023302	scaffold00106.75
Araip.0N0ZT.1	rna50944	BnaC02g45420D	PHT80041	CsaV3_6G014560.1	Cs7g18010.2	Dlo_030174.1	D07G110400.2	XM_016608682.1	Os03t0684100-01	Pn4.3352	XM_026560787.1	XM_011090517.2	VIT_06s0061g01080.t01	EVM0020937.2	Zm00001d033525	scaffold00002.394
Araip.GL9W5.1	rna56462	BnaC09g28080D	PHT76862	CsaV3_5G005490.1	Cs9g16150.1	Dlo_023288.1	D11G007600.1	XM_016612389.1	Os07t0467200-01	Pn1.1158	XM_026523322.1	XM_011078000.2	VIT_16s0022g02070.t01	EVM0017599.1	Zm00001d021360	scaffold00069.204
Araip.S2SS4.1	rna8889	BnaC08g03170D	PHT88732	CsaV3_1G006430.1	orange1.1t03758.1	Dlo_006170.3	D07G044900.1	XM_016615535.1	Os01t0605650-01	Pn14.1676	XM_026552006.1	XM_011074606.2	VIT_17s0000g04280.t01	EVM0059433.1	Zm00001d011298	scaffold00012.51
Araip.CAF5B.1	rna34731	BnaC07g32640D	PHT94720	CsaV3_7G030710.1	Cs7g02200.2	Dlo_028604.1	D08G163300.1	XM_016591564.1	Os11t0182400-01	Pn25.78	XM_026556357.1	XM_011093468.2	VIT_13s0064g00010.t01	EVM0057992.1	Zm00001d004739	scaffold00038.71
Araip.E70JA.1	rna25828	BnaCnng05970D	PHT81207	CsaV3_2G003690.1	Cs3g02650.1	Dlo_014483.1	D02G135500.1	XM_016647728.1	Os02t0762200-01	Pn1.3110	XM_026562867.1	XM_020693178.1	VIT_01s0010g01670.t01	EVM0087744.1	Zm00001d014885	scaffold00029.171
Araip.GY7IN.1	rna30027	BnaCnng26370D	PHT76485	CsaV3_2G035200.1	Cs2g21900.1	Dlo_016578.1	D02G186900.1	XM_016642426.1	Os04t0628900-00	Pn2.2813	XM_026536693.1	XM_011080715.2	VIT_12s0059g02480.t01	EVM0020540.1	Zm00001d026360	scaffold00043.15
Araip.G407U.1	rna51795	BnaC07g28400D	PHT62460	CsaV3_1G038500.1	Cs3g14900.3	Dlo_005051.1	D08G223800.2	XM_016578311.1	Os03t0301400-01	Pn2.1313	XM_026580659.1	XM_011089154.2	VIT_14s0060g01530.t01	EVM0051338.1	Zm00001d028827	scaffold00057.86
Araip.5YM0R.1	rna4333	BnaC07g14850D	PHT74195	CsaV3_2G029620.1	Cs3g26310.1	Dlo_006822.1	D05G188400.1	XM_016642412.1	Os02t0101800-01	Pn3.2322	XM_026600479.1	XM_011085280.2	VIT_18s0001g14580.t01	EVM0083227.1	Zm00001d054104	scaffold00121.24
Araip.WT8SM.1	rna50443	BnaC09g37680D	PHT73329	CsaV3_1G030960.1	Cs4g17080.1	Dlo_009657.1	D06G058000.2	XM_016644331.1	Os01t0178100-01	Pn5.2898	XM_026553692.1	XM_011085794.2	VIT_11s0016g04530.t01	EVM0093524.1	Zm00001d008748	scaffold00042.5
Araip.Y2FN5.1	rna46931	BnaCnng03310D	PHT72009	CsaV3_4G024490.1	Cs6g03680.1	Dlo_028950.1	D13G097200.1	XM_016659726.1	Os03t0282900-01	Pn12.818	XM_026562221.1	XM_011079105.2	VIT_08s0040g02910.t01	EVM0092117.1	Zm00001d047766	scaffold00023.111
Araip.FJ25G.1	rna47537	BnaC09g49800D	PHT67999	CsaV3_5G010080.1	Cs7g31160.1	Dlo_026427.1	D10G247700.1	XM_016599728.1	Os04t0608400-01	Pn24.120	XM_026571265.1	XM_020695276.1	VIT_13s0067g00670.t01	EVM0012310.1	Zm00001d026263	scaffold00157.11
Araip.88WV2.1	rna43015	BnaC01g16030D	PHT84961	CsaV3_3G045930.1	Cs3g26230.1	Dlo_020357.1	D01G097400.1	XM_016606653.1	Os04t0250700-01	Pn3.2312	XM_026540178.1	XM_011085274.2	VIT_18s0001g14460.t01	EVM0066168.1	Zm00001d004143	scaffold00010.299
Araip.T58E6.1	rna5918	BnaC05g21770D	PHT90454	CsaV3_6G050250.1	Cs2g05710.1	Dlo_022366.1	D06G133500.2	XM_016598251.1	Os05t0497700-01	Pn8.2832	XM_026555991.1	XM_011098028.2	VIT_10s0003g00070.t01	EVM0081068.1	Zm00001d038589	scaffold00062.208
Araip.P762S.1	rna300	BnaC05g00030D	PHT95289	CsaV3_6G006730.1	Cs1g02880.2	Dlo_015773.1	D11G078800.1	XM_016619714.1	Os02t0834300-01	Pn1.2999	XM_026597383.1	XM_011087117.2	VIT_15s0021g00880.t01	EVM0003242.1	Zm00001d018574	scaffold00002.88
Araip.LL8VZ.1	rna42953	BnaC01g15790D	PHT92231	CsaV3_5G001880.1	Cs5g02050.1	Dlo_014092.1	D03G084100.1	XM_016643346.1	Os01t0599900-00	Pn2.2552	XM_026547934.1	XM_011083995.2	VIT_02s0025g01670.t01	EVM0044120.1	Zm00001d011277	scaffold00021.233
Araip.P2HZT.1	rna19264	BnaC03g27340D	PHT64044	CsaV3_2G016060.1	Cs8g02680.1	Dlo_024264.1	D01G159100.1	XM_016633773.1	Os09t0539400-00	Pn17.329	XM_026577261.1	XM_011090300.2	VIT_03s0038g02370.t01	EVM0038645.1	Zm00001d022619	scaffold00113.2

## Sheet: 15
Table S15 1H-NMR (500 MHz) and 13C-NMR (125 MHz) data for 13 compounds first discovered in Zanthoxylum species
The 1H and 13C-NMR data of compound 2 (CDCl3)						The 1H and 13C-NMR data of compound 9 (MeOD)						The 1H and 13C-NMR data of compound 11 (MeOD)
No.	δH (multi.J in Hz)	δC	HMBC	1H-1H COSY		No.	δH (multi.J in Hz)	δC	HMBC	1H-1H COSY		No.	δH (multi.J in Hz)	δC	HMBC	1H-1H COSY
1	-	167.3	1',2,3	-		1		169	3,1'	-		1	-	169.1	1',2,3	-
2	5.81, d(15.3)	123.2	3,4	3		2	5.29, d(15.0)	125.1	1	3		2	6.00, d(15.5)	124.9	1,3	3
3	6.86, m	145.9	1,2,4	2,4		3	6.80, dt(15.6,6.5)	145	5	2,4		3	6.79, dt(15.5,6.8)	145.4	1,3,4	2,4
4	2.17, dd(14.5, 7.2)	32.2		3,5		4	2.30, dt(12.5,6.5)	32.8	-	3,5		4	2.26, m	28.9	2,3,5	3,5
5	1.43,dd(14.2, 6.9)	28.4		4		5	2.25,dt(12.5,6.5)	32.4	-	4,6		5	1.67, m	35.2	3	4,6
6	1.27, d (10.5, 12H)	29.6				6	5.70, dt(14.6,7.0)	133.2	5	5,7		6	3.65, m	82.5	1'',4,6	5,7
7		29.5				7	6.12,dd(15.3,10.8)	132.1	-	6,8		7	5.57, m	134.8	6,9	6,8
8		29.4				8	6.23,dd(15.6,10.6)	131.9	-	7,9		8	6.25, dt(14.5, 5.7)	133.5	6	7
9		29.3				9	5.68, ddd(22.0,14.6,7.0)	134	11	8,10		9	6.25, dt(14.5, 5.7)	132.2	11	10
10		22.8				10	3.90, m	77.5	-	9,11		10	5.57, m	136.1	8,11	9,11
11		32				11	3.66, m	71.6	12	10,12		11	3.82, m	79	2'',12	10,12
12	0.88, m	14.3		11		12	1.13, d(6.4)	18.6	-	11		12	1.21, dd(8.6, 4.3)	21.5	10	11
1'	3.34, t(12.5)	50.6	1,2',3'/4'			1'	3.25, s, 2H	51.1	3',4'	3',4'		1''	3.26, overlap	56.5	6
2'	-	71.2	1',3'/4'			2'		71.7	-	-		2''	3.26, overlap	56.2	11
3',4'	1.23, s	27.5	1',2'			3',4'	1.17, s, 6H	27.2	1'	-		1'	3.26, overlap	51.1	2',3'/4'	-
												2'	-	71.6	-	-
												3',4'	1.17, d(6.8 Hz)	27.2	1',2'	-
The 1H and 13C-NMR data of compound 12 (Pyr-d6)						The 1H and 13C-NMR data of compound 13 (Pyr-d6)						The 1H and 13C-NMR data of compound 14
No.	δH (multi.J in Hz)	δC	HMBC	1H-1H COSY		No.	δH (multi.J in Hz)	δC	HMBC	1H-1H COSY		No.	δH (multi.J in Hz) in MeOH-d4	δC in MeOH-d4	δH (multi.J in Hz) in DMSO-d6	HMBC in MeOH-d4	1H-1H COSY in MeOH-d4
1	-	167.3	2,3,1´	-		1		166.9	1´,2,3	-		1		169		3,1'	-
2	6.35, d(15.3)	125.7	4	3		2	6.38, d(15.3)	125.2	3,4	3		2	6.02, dt(15.4,1.5)	124.9	6.03, d(15.5,1)		3
3	7.23, dt	143.8	4,5	2,4		3	7.33, dt(15.1, 6.9)	143.7	5	2,4		3	6.80, dt(15.4,6.9)	145.1	6.61, m		2,4
4	2.34, m	28.6	2	3,5		4	2.54, m	28.5	2,3,6	3,5		4	2.25, td(8.4,1.5)	28.1	2.13, dd(14.9,6.6)		3,5
5	1.82, m	35.2	4	4,6		5	1.92, m	36.8	3,4,6,7	4		5	1.74, m (H)	32.4	1.63, dd(14.4,6.5)		6
6	3.93, dt	79.8	8,13,5,4	5,7		6	4.44, dt(12.7, 6.3)	67.4	4,7,8	7		6	4.39, t(5.7)	105.5	4.34, t(5.5)	-	2×OCH3
7	5.59, dd(15.4,7.7)	134.3	5,9	6,8		7	5.99, dd(15.2, 6.3)	138.4	5,6,9	6,8		2×OCH3		53.6	3.22(6H,d)	6	-
8	6.31, dd(15.4, 10.7)	132.8	6,10	7,9		8	6.45, dd(15.3, 10.6)	129	6,9,10	7,9		1'	3.25, s, 2H	51.1	3.07, d (6.0)	1,3',4'	-
9	6.53, dd(15.4, 10.5)	128.3	7	8,10		9	6.30, dd(15.3,10.6)	131	7,8,11	8,10		2'		71.6		-	-
10	6.07, dd(15.4, 5.7)	140.5	12	11		10	5.66, dd(15.3, 10.6)	133.9	8,12	9		3',4'	1.17, s, 2H	27.2	1.04, s (6H)	-	-
11	4.67, m	67.8	9,10,12	12		11	3.88, m(6.5)	75.9	9,10,12,13	10,12
12	1.46, d(6.4)	24.6	-	11		12	1.25, d(6.3)	21.8	-	11
13	3.24, dq(7.0)	64.1	6,14	14		13	3.29 , m	63.5	11,14	14
14	1.13, t(7.0)	16	-	-		14	1.15, t(5.7)	15.6	13	13
1´	3.74, d	51.5	3´,4´	-		1´	3.73, d	51.1	3´,4´	-
2´	-	70.8	1´,3´,4´	-		2´	-	70.8	3´,4´	-
3´/4´	1.43, s	28.3	1´	-		3´/4´	1.42, s	27.9	1´	-
The 1H and 13C-NMR data of compound 15 (CDCl3)						The 1H and 13C-NMR data of compound 17 (MeOD)						The 1H and 13C-NMR data of compound 18 (MeOD)
No.	δH (multi.J inHz)	δC	HMBC	1H-1H COSY		No.	δH (multi.J in Hz)	δC	HMBC	1H-1H COSY		No.	δH(multi.J in Hz)	δC	HMBC	1H-1H COSY
1	-	167.2	1',2,3	-		1		169.4	2,3,4,1´	-		1		169.5	2,3,4,1´	-
2	5.81, d(15.0)	123.3	3,4	3		2	6.01,d(15.7)	123.2	-	3		2	6.0, m	123.1	-	3
3	6.86, dt(15.0,7.0)	145.6	1,4	2		3	7.14, dd(15.7,10.7)	142.3	5	2,4		3	7.14, dd(15.1,10.7)	142.4	-	2,4
4	2.18, dt(7.9, 4.0)	32.1	2,3	5		4	6.23, dd(15.7,10.7)	130.3	-	3,5		4	6.25, dd(15.1,10.7)	130.1	-	3,5
5	1.46, dt(14.3, 7.0)	27.9	6,7	4		5	6.18, dt(15.7,10.2)	143.2	6	4,6		5	5.70, dd(15.1,7.4)	143.5	3,6	4,6
6	1.37, m	29.3	5	-		6	2.28,overlap	29.8	-	5,7		6	4.09, dd(13.1, 7.4)	72.4	8	5,7
7	2.04, dd(12.6, 7.0)	26.9	5,8,9	8		7	1.66(2H,m)	37	-	6,8		7	1.63, m	37.4	-	6,8
8	5.39, m	129.9	9,10	7,9		8	4.22, m	71.8	9	7,9		8	2.23, td(14.8,7.4)	29.9	-	7,9
9	5.39, m	127.4	-	8,10		9	6.28, dd(15.6,11.4)	148.2	-	8,10		9	6.15, dt(15.8,7.4)	137	10	8,10
10	2.71, t(5.4)	30.6	9	9,11		10	6.44, dd(15.6,10.8)	128.9	-	9,11		10	6.22, d(14.3)	131	-	9,11
11	5.33, dt(13.9, 6.4)	128.3	-	10,12		11	7.29, dd(15.6,10.8)	145.4	9,13	10,12		11	6.22, d(14.3)	138.6	13	10,12
12	5.47, dt(13.9, 6.2)	132.6	13	11,13		12	6.15, d(15.6)	131.2	10	11		12	5.75, m	129.8	-	11
13	1.99, dd(14.8, 7.4)	25.6	-	12,14		13		201.5	11,12,14	-		13	4.27, p(6.3)	68.8	10	12
14	0.96, t(7.5)	13.9	12	13		14	2.28,overlap	27	11	-		14	1.23, d(6.4)	23.6	11	-
1'	3.33, d(6.1)	50.6	2',3'/4'	-		1'	3.26, s	51.2	3',4'	-		1'	3.26, s	51.1	3',4'	-
2'	-	71.2	-	-		2'		71.7	1'	-		2'		71.6	1'	-
3',4'	1.24, d(7.6)	27.5	1',2'	-		3'/4'	1.18 s	27.2	-	-		3'/4'	1.18s	27.2	-	-
The 1H and 13C-NMR data of compound 19 (CDCl3)						The 1H and 13C-NMR data of compound 22 (MeOD)						The 1H and 13C-NMR data of compound 23 (CDCl3)
No.	δH (multi.J in Hz)	δC	HMBC	1H-1H COSY		No.	δH (multi.J in Hz)	δC	HMBC	1H-1H COSY		No.	δH (multi.J inHz)	δC	HMBC	1H-1H COSY
1	-	169.5	1',2,3	-		1	-	169.5	1',3	-		1	-	167.3	1',2,3	-
2	6.00, d(15.0)	123.2	1,	3		2	6.00, d(15.0)	123.3	1,2,3	3		2	5.81, d(15.0)	123.4	3,4	3
3	7.13, dt(15.1, 9.5 )	142.4	4,5	2,4		3	7.13, m	142.4	4,5	2,4		3	6.86, dt(15.0,7.0)	145.5	1,4	2
4	6.23, dd(24.3, 13.3)	130.3	5,6	3,5		4	6.25, ddd(15.0, 10.6, 6.0)	130.3	5	3,5		4	2.18, dt(7.9,4.0)	32.1	2,3	5
5	6.13, m	143.1	3,7	4		5	6.07, m	143.1	3	2,4		5	1.46, m	28	6,7	4
6	2.27, dd(13.3, 6.5)	33.9	4,5,7	-		6	2.27, dd(13.3, 6.5)	33.9	5	7		6	1.38, m	29.3	5	-
7	2.36, dd(14.0, 7.0)	28	6	8		7	2.36, dd(14.0, 7.5)	28.1	5,6	8,9		7	2.06, m	20.6	5,8,9	8
8	5.43, dd(14.0, 7.4)	131.6		9		8	5.43, dd(10.7, 7.5)	131.8	7	7,9		8	5.39, m	129.7	9,10	7,9
9	5.36, dd(14.0, 7.0)	130.1	10,11	8,10		9	6.04, m	130	10,11	8,10		9	5.38, m	132	-	8,10
10	6.58, dd(15.2, 11.1)	128.1		9,11		10	6.60, dd(15.2, 11.1)	128.2	9,12	9,11		10	2.75, m	25.7	9	9,11
11	5.73, dd(15.1, 6.6)	134.2	9,12	10,12		11	5.73, dd(15.5, 7.4)	134.1	13	10,12		11	5.28, m	127.4	-	10,12
12	3.94, m	77.5	10,11	11,13		12	3.91, dd(11.5, 7.4)	77.8	11,14	11,13		12	5.47, dt(13.9, 6.2)	128.5	13	11,13
13	3.67, m	71.7	-	12,14		13	3.62, p(6.3)	71.6	-	12,14		13	2.06, m	27.1	-	12,14
14	1.14, d(6.3)	18.7	14	13		14	1.11, d(6.4)	18.7	13	13		14	0.96, t(7.5)	14.4	12	13
1'	-	71.7	2',3',4'	-		1'	-	71.7	2',3',4'	-		1'	3.31, d(6.1)	50.6	2',3'/4'	-
2'	3.26, d(5.2 )	51.2	2',3',4'	-		2'	3.26, d(5.2 )	51.2	2',3',4'	-		2'	-	71.1	-	-
3',4'	1.17, d(5.3 )	27.2	1',2'	-		3',4'	1.17, d(5.3 )	27.2	1',2'	-		3',4'	1.23, d (11.9)	27.4	1',2'	-
The 1H and 13C-NMR data of compound 24 (MeOD)
No.	δH (multi.J in Hz)	δC	HMBC	1H-1H COSY
1	-	169.3	1',2,3	-
2	5.97, d(15.0)	122.8	3,4	3
3	7.11, dt(15.6,11.5)	142.3	1,4	2
4	6.22, dd(14.7, 11.0)	129.8	2,3	5
5	6.09, dt(15.2, 6.4)	143.2	6	4
6	2.24, m	33.7	-	6
7	5.35, m	132.6	-	8
8	5.27, dt(17.9, 7.3)	127.9	-	7,9
9	2.77, m	26.3	8,11	8,10
10	2.20, m	27.4	9	9,11
11	5.38, m	129.3	-	10
12	5.38, m	129.9	13	13
13	2.06, m	21.3	-	12,14
14	0.96, m	14.6	13	13
1'	3.26,s	51	2',3'/4'	-
2'	-	71.5	-	-
3',4'	1.19, m	27.1	1',2'	-

## Sheet: 17
Table S17 2752 high expressed metabolic genes
Modules	Metabolic Genes	P10	P30	P40	P50	P60	P70	P80
module 1	EVM0030424.1	5	5.1	5.3	5.6	4.8	5	5.6
module 1	EVM0013568.1	6.4	6.1	7.8	7.1	6	6	8.1
module 1	EVM0048925.1	6.7	10	5.9	7.6	6.2	6.6	6.8
module 1	EVM0035907.1	6.4	6.9	6	6.9	6.4	5.2	7
module 1	EVM0037628.1	5.1	9.5	8.5	8.6	7.6	8.4	8.6
module 1	EVM0020173.2	5.3	7.2	6.2	6.4	6	6	6.4
module 1	EVM0030906.1	4.3	7	5.5	6.4	4.5	5.6	6
module 1	EVM0012678.1	3.5	8.4	4.4	7.1	2.3	5.4	6.9
module 1	EVM0022775.1	4.4	6.5	5.3	7	5.7	6.3	7.9
module 1	EVM0048744.1	1389.9	2063.5	1450	2339.5	1713.4	1845.7	2074.2
module 1	EVM0011007.1	3.5	5.4	3.6	10.4	4.8	5	6.7
module 1	EVM0049578.1	4.7	7.2	5.2	5	4.4	3.6	5.4
module 1	EVM0043004.1	50.4	57.1	56.8	56	55.8	33.4	58.9
module 1	EVM0043309.1	15.6	17.4	16.6	15.4	17.2	14.5	17.6
module 1	EVM0060236.1	5.4	9.1	7.5	5.5	5.9	3.5	6.4
module 1	EVM0035015.1	8.6	11.7	10.1	9.8	10.2	9.5	11
module 1	EVM0047674.1	11.8	15.8	7.8	12.8	21.8	15.5	63.8
module 1	EVM0035927.1	7.1	10.2	6.8	9.4	10.5	8	11
module 1	EVM0034026.1	8.7	9.4	8	8.7	9.8	8.5	11
module 1	EVM0013309.1	7.2	8.3	6.3	7.4	8	6.9	8.8
module 1	EVM0038226.1	22.5	20.5	20.4	24.7	30	19.8	26.2
module 1	EVM0032288.1	229.5	133.7	92.9	230.5	335.8	91.6	279.5
module 1	EVM0016965.1	14	13.3	2.9	15.7	37.4	12.5	41.7
module 1	EVM0028508.1	46	49.2	45.6	51.9	57.4	45.8	54.8
module 1	EVM0008239.1	281.4	196.6	115.5	291.7	406.8	118.8	339.9
module 1	EVM0043086.1	4.3	4.4	5.4	6	7.7	3.7	6.1
module 1	EVM0033677.1	4.7	4.8	5.2	5.4	7.2	4.6	5.4
module 1	EVM0056522.1	11.2	12.9	11.3	14.1	19.3	10.4	17.6
module 1	EVM0006144.1	10	10.2	8.2	11.2	17.2	8.1	14.9
module 1	EVM0058845.1	4.9	6.1	5.5	5.4	6.3	5.4	5.9
module 1	EVM0046103.1	18.1	23.5	22.5	22.5	24.4	19.4	22.9
module 1	EVM0036639.1	8.1	11.1	9.3	8.6	12.2	8.6	11.5
module 1	EVM0032505.1	8.9	12.5	9.6	9.6	12.9	7.9	10.5
module 1	EVM0025133.1	6.7	8.9	7.8	8.4	12.9	5.2	10.4
module 1	EVM0019463.1	4.7	6	4.9	5.7	6.4	3.5	6.2
module 1	EVM0061146.1	9.2	10.8	11	10.2	13.3	9.8	12
module 1	EVM0032700.1	29.4	32.3	34.1	32.1	34.8	31.5	32.8
module 1	EVM0007378.1	20.1	20.6	23.3	21.7	25	19.5	23.2
module 1	EVM0022653.2	5.6	9.8	7.7	11	11.4	8.5	8.8
module 1	EVM0025148.1	4	7.3	4	6.5	6.2	4.8	5.4
module 1	EVM0051080.2	9.7	11.8	8.5	12.5	11.7	10.1	11.7
module 1	EVM0012155.1	33.1	56.2	30.9	50.1	46.2	36.5	48.6
module 1	EVM0007888.2	3	7.8	4.9	7	5.7	5.6	9.4
module 1	EVM0049215.1	4.4	8	5.6	6.3	6.3	5.4	6.6
module 1	EVM0028043.1	3.2	9.8	5.2	5.5	5.5	5.4	5.8
module 1	EVM0005561.1	3.5	9.5	4.8	5.7	5.4	5.3	6
module 1	EVM0005360.1	8.3	13.4	8.3	10.7	11.2	9.2	12.4
module 1	EVM0047275.1	11.1	21.9	11.8	13.8	17.5	14	17.2
module 1	EVM0041369.1	18.4	24.3	20.5	21.2	24	21.2	21.7
module 1	EVM0037677.1	69.7	157.8	98.2	106.7	133.7	122.5	135.7
module 1	EVM0022843.1	38.9	72.8	18.7	39.5	61.5	40.7	60.2
module 1	EVM0018032.1	22	39.4	19.5	25.3	37.1	22.4	33.2
module 1	EVM0017189.1	7.4	12.7	9.5	10.9	10.9	8.7	10.3
module 1	EVM0005590.1	16.9	23.3	19.7	21.8	22.1	18.6	20.2
module 1	EVM0029456.1	19	24	19.1	21.3	22.9	18	22.5
module 1	EVM0036686.1	5.3	8.7	6.7	6.9	7.2	6.6	7.2
module 1	EVM0054926.1	44.6	92.7	74.8	79.8	90	61.8	87.7
module 1	EVM0051283.1	7.2	11.2	7.5	8.2	10.4	7.3	9.9
module 1	EVM0044263.1	4.4	7.1	5.5	6	6.7	5.3	6.4
module 1	EVM0012899.1	4.6	5.7	4.9	5.2	5.5	4.8	5.4
module 1	EVM0008737.1	6.6	24.8	19	19.2	22.8	13.8	21.2
module 1	EVM0002262.1	12.3	18.3	15.4	15.7	16.8	15	15.7
module 1	EVM0048505.1	5.1	7.4	6.1	7.1	7.9	5.7	6.9
module 1	EVM0043475.1	11.5	16	13	14.1	16.5	13.6	13.9
module 1	EVM0053445.1	7.5	10.5	8.8	10	12.2	9.5	10.4
module 1	EVM0015267.1	18.3	33.4	26.4	30.1	37.7	26.4	30.9
module 1	EVM0005340.1	9.8	14	11.6	12.4	12.5	12.2	11.8
module 1	EVM0056221.1	45.7	101.3	49.1	75.3	75.5	57.9	73.7
module 1	EVM0049140.1	29.1	55.8	29.7	42	42.5	37.1	40.3
module 1	EVM0000269.1	4.2	6.8	5.1	5.9	6.1	5.5	5.8
module 1	EVM0052246.1	29.9	34.1	22.7	30.5	32.4	23.5	28.1
module 1	EVM0039779.1	9.5	11.6	9.1	9.6	10.3	8.5	9.1
module 1	EVM0043655.1	40.2	35.3	22.8	30.5	33.4	24.1	25.7
module 1	EVM0060264.1	12.5	17.8	10.3	11.3	11.6	11	11.2
module 1	EVM0043477.1	11.8	13.4	7.1	10.2	11.5	7.6	7.8
module 1	EVM0026009.1	11	16.5	8.1	10.4	11.4	8.2	9.2
module 1	EVM0017868.1	25.4	26	21.4	23.6	23.9	23.6	23.3
module 1	EVM0020624.1	7.7	7.3	6.2	6.3	7.9	6.1	6.5
module 1	EVM0048295.1	27.7	28.8	20.1	26	28.2	20	26.3
module 1	EVM0028309.1	7.1	8	6.1	6.9	7.4	5.6	7
module 1	EVM0026142.1	32.6	56.5	15.6	30.6	45.5	28.7	45.4
module 1	EVM0028791.1	6.9	7.6	4.3	6.8	9.1	6.3	8.2
module 1	EVM0000532.1	12.3	18.8	5.2	8.5	28.6	6.5	13.4
module 1	EVM0052737.1	20.6	17.4	13.1	14.1	15.9	12.5	16
module 1	EVM0011902.1	18.7	11.1	9.7	10	10.9	8.9	11.5
module 1	EVM0049150.1	22.8	21.9	16	15.9	18.2	17	18.8
module 1	EVM0038335.1	14.8	9.3	5.1	4.6	6	5.2	5.3
module 1	EVM0058507.1	11.5	7.2	5.3	4.7	6.5	4.7	6.2
module 1	EVM0053502.1	13	7.5	6.7	6.3	7.1	5.4	7
module 1	EVM0027944.1	9.2	6	5.3	5.2	6.6	4.5	5.7
module 1	EVM0016575.1	6.8	6.4	5.7	5.5	6.5	5.8	6.4
module 1	EVM0001140.1	62.9	56.2	39.2	35.8	64	39.2	41.8
module 1	EVM0058631.1	19.2	19.2	17.2	15.9	18.2	17.8	20.3
module 1	EVM0028123.1	6.8	6.9	3.6	3.4	3.6	5.2	6.3
module 1	EVM0019916.1	33.7	7.3	5.7	3.2	4.8	5.8	10.7
module 1	EVM0000224.1	13	6	3.6	3.6	4.2	5.1	6.5
module 2	EVM0026384.1	17.1	15.3	2.4	18.6	4.4	4.5	15.8
module 2	EVM0019368.1	9.3	5.3	3.4	6.1	5.2	5.6	7.5
module 2	EVM0054012.1	6.9	4.6	6.2	6.6	6.1	6.2	6.4
module 2	EVM0024247.1	8.2	4.9	7.3	9.6	7.1	6.3	7.7
module 2	EVM0036535.1	13.1	12.1	11.7	16.8	13.1	13	13.6
module 2	EVM0040081.1	14.5	13.6	13.7	14.5	14.4	13.7	16.3
module 2	EVM0012792.1	8.8	5.7	7.3	8.9	7.7	7.4	10.5
module 2	EVM0032763.1	16	15.3	15.3	15.6	16.8	14.4	17.2
module 2	EVM0024753.2	30.8	27.4	29.7	29.1	33.1	26.1	33.6
module 2	EVM0020981.1	27.4	24	26.4	26.9	27.1	22.2	27.2
module 2	EVM0039589.1	7.4	5.6	5.9	6.8	6.9	6.2	7.1
module 2	EVM0010875.3	19.1	2.2	4.9	5.2	8	4.4	9.7
module 2	EVM0058047.1	12.5	9	9.3	9.8	10.9	10.1	10.2
module 2	EVM0057433.1	88.5	46	57.1	62.3	82.9	62.9	71.5
module 2	EVM0047482.1	12.8	9.5	10.3	12	13.2	11.6	12.8
module 2	EVM0011071.1	7.7	5.4	6.2	6.9	8.9	7.3	8.1
module 2	EVM0052235.1	9.1	7.7	7.4	7.8	8.4	7.6	10.1
module 2	EVM0014741.1	7	6.3	1.2	6.7	16.3	4.5	17.2
module 2	EVM0021289.1	14.7	12.3	10.4	13.4	21.5	13.2	23.4
module 2	EVM0024068.1	15.7	11.4	11.2	12.7	15.5	12.1	16.5
module 2	EVM0017006.1	13.4	9.5	9.1	10.6	13.3	10.4	13.9
module 2	EVM0013523.2	9.7	5.1	5	7	9.3	6.7	10.6
module 2	EVM0027228.1	39.2	34.7	29.8	36.9	50.9	42.3	58.3
module 2	EVM0023854.1	16.7	15.1	14.2	15.9	19.5	16.7	19.7
module 2	EVM0045203.1	85.2	64.8	70.9	78.4	83.4	80	95.1
module 2	EVM0041786.1	80.7	64.4	69.6	72.6	80.2	75.7	90.4
module 2	EVM0041232.1	13.3	11.5	12.5	12.7	13.3	12.8	15
module 2	EVM0006172.1	9.8	6.4	8.3	8.4	10.7	9.1	11.8
module 2	EVM0060692.1	10.9	9.1	7.7	8.3	10	8.5	11.4
module 2	EVM0045329.1	11.3	9.8	9.3	9.5	10	9.9	10.7
module 2	EVM0022258.1	17.9	9.2	7.8	7.9	9.7	8.9	10.4
module 2	EVM0004888.1	26.3	18	16.6	18	21.6	20.4	27.6
module 2	EVM0041532.1	7.4	7.1	7	6.7	7.1	5.6	7.5
module 2	EVM0041790.1	19	9.5	10.9	8.9	10.1	7.2	11.5
module 2	EVM0014420.1	9.4	6.8	7	6.2	7	4.4	9.4
module 2	EVM0033868.1	20.7	16.9	17.6	16.5	19.8	16.6	22.8
module 2	EVM0005493.1	7	6.1	6.6	5.5	6.7	5.9	6.8
module 2	EVM0055034.2	17.4	11.2	16.5	15.7	17.7	12.2	15.1
module 2	EVM0059157.1	26.2	17.6	18.6	17.8	21.9	15.9	19.1
module 2	EVM0046346.1	12.1	5.4	6.6	6.4	7.1	6.3	6.8
module 2	EVM0039507.1	82	73.2	81.3	77.6	81.8	75.2	81.3
module 2	EVM0060480.1	34.3	17.6	22.3	17.3	23.2	20.7	21.1
module 2	EVM0022667.1	27.8	24.6	26	23.8	27.1	23.1	25.6
module 2	EVM0061005.2	26.9	10.6	20.3	11.2	14.5	9.8	18.2
module 2	EVM0018233.1	37.1	0.3	0.6	0.4	0.4	0.3	0.4
module 2	EVM0049622.1	8.9	6.1	11.4	7.6	7.9	7.4	7.8
module 2	EVM0018993.1	15.4	6.8	10.3	8.9	9.1	7.2	9.1
module 2	EVM0001572.1	22.4	12.1	14.7	12.6	13.2	12.6	12.9
module 2	EVM0058622.1	45	28.7	35.9	30.8	32.6	31.8	35
module 2	EVM0057529.1	28.3	23.7	25.1	24.6	24.9	24.6	27.9
module 2	EVM0029185.1	40.1	27.1	30.7	29.5	29.8	28.6	30.9
module 2	EVM0000774.1	10.6	8.7	10.2	9.5	10.1	9.9	11.6
module 2	EVM0037668.1	22.7	19.2	18.5	18.2	17.7	19.4	24
module 2	EVM0059314.1	36.6	4.4	2.6	2.8	2.5	9.8	12.4
module 2	EVM0021366.1	36	4.4	2.7	2.7	2.5	10.2	13.1
module 2	EVM0027637.1	372.4	27.4	24.9	19.6	16.3	163.5	222
module 2	EVM0010355.1	58	38.7	36.2	28.8	28.7	43.9	46.7
module 2	EVM0045811.1	13.6	10.2	11.1	8.6	8.1	12.5	13.6
module 2	EVM0035191.3	13.2	7.9	9	6.1	5.5	8.2	9.1
module 2	EVM0022239.1	13.1	7.8	11.1	7.1	5.9	9.7	13.7
module 2	EVM0021022.1	10	3.7	4.4	2.9	4.1	4.2	6.8
module 2	EVM0030678.1	39.4	28.4	34.8	24.1	25.7	29.5	30.6
module 2	EVM0006488.1	9.8	7.6	8	7.1	7.3	7.6	9
module 2	EVM0016072.1	9.7	7.7	9.9	5.9	6.6	15.9	14.7
module 2	EVM0014993.1	57.8	57.1	58.1	53.1	55	60.1	62.1
module 2	EVM0059688.1	22.8	20.8	23.1	19.1	17.9	26.4	23.7
module 2	EVM0014428.1	6.6	7.2	8.7	4.4	2.1	51.7	13.3
module 2	EVM0030105.1	15.1	13.6	15.2	14.1	13.8	17.3	18.7
module 2	EVM0011188.2	7.8	7.3	8.9	7.5	6.5	10	11
module 2	EVM0037549.1	13.5	12.4	13.5	13.3	13.3	16.2	15.4
module 2	EVM0009382.1	8.3	7.1	9.3	8	7.4	10.9	9.6
module 2	EVM0011090.1	5.3	4.4	5.7	4.8	5	5.6	6
module 2	EVM0008600.1	6.7	5.4	7.2	6	5.6	6.6	7
module 2	EVM0038917.1	17.9	14.4	14.9	14.2	15.3	14.9	17.7
module 2	EVM0058073.1	6.2	4.5	4.9	5	5.1	5.3	5.7
module 2	EVM0021481.1	20.9	14.4	16.2	17	18.4	18.4	20.7
module 2	EVM0042239.3	15.5	4.2	9.2	6.7	11.7	9.9	14.6
module 2	EVM0019823.1	34.1	15.3	18.9	16.7	19.9	26.6	30
module 2	EVM0011787.1	63.5	38.1	53.5	46.3	55.5	58.4	61.3
module 2	EVM0029738.1	40.4	23.9	30.5	26.9	30	33.5	36.7
module 2	EVM0032460.1	19.5	2.2	3.8	2.3	3.1	5.9	13.7
module 2	EVM0029879.1	14.7	7.9	10.5	9.3	10.4	11.1	11.6
module 2	EVM0022385.1	299.5	9	40.2	17.4	30.2	49	55.6
module 2	EVM0014042.1	16.4	1.7	3	2.3	2.5	4.5	9.7
module 2	EVM0036204.1	12.9	9.2	9.3	9	10	10.4	11.4
module 2	EVM0011063.1	46.9	34.2	36.5	27.9	36.1	40.2	40.6
module 2	EVM0037558.1	9.3	7.9	9	9	10	13.4	12.6
module 2	EVM0027875.1	5.1	4.4	4.9	4.9	5.1	6.1	5.5
module 2	EVM0055652.1	6.7	3.2	4	5.1	5.5	8	9.8
module 2	EVM0026230.1	9.3	7.2	7.4	8.5	8.8	10.1	11.6
module 2	EVM0055053.1	21.4	13.3	15.5	15.9	17.3	18.9	23.7
module 2	EVM0012092.1	13.9	8.3	9.5	10	10.2	12.1	15.3
module 2	EVM0018990.1	57.7	17.2	26.2	26.1	48.7	68.6	107.3
module 2	EVM0044644.1	35.5	10	17.1	15.5	29.1	40	59.4
module 2	EVM0038005.1	33.2	13.4	19.8	14.6	24.5	35.8	49.8
module 2	EVM0004929.1	38	10.3	17.5	15.8	29.2	40.1	59.9
module 2	EVM0009719.1	37	27.2	28.5	29.1	30.7	39.4	33.7
module 2	EVM0021568.1	18.8	14.4	15.9	15.7	15.9	20.5	18.4
module 2	EVM0011816.3	9.3	6.8	8.6	8.4	8.7	10.8	9.2
module 2	EVM0037599.1	12.6	9.2	11.3	10.4	11.2	13.5	12.7
module 2	EVM0022788.1	9.1	5.1	8.2	6.5	7.7	11	9.1
module 2	EVM0000801.1	20.2	10.3	12	11.3	11.8	24.1	20.2
module 2	EVM0019597.1	27.8	4.8	6.4	9.1	4.5	15.2	18.3
module 2	EVM0056854.1	42	7.3	8.6	11.6	10.4	23.6	22.5
module 2	EVM0045676.1	7.4	4.5	5	6.1	6	6.8	6.7
module 2	EVM0012167.1	55.7	35.2	38.4	41.2	38.8	42.8	46.8
module 2	EVM0048473.1	13.8	8.6	13.1	12.8	12.3	14.5	16.9
module 2	EVM0028629.1	5.6	4.1	5.1	5.1	4.9	5.8	7.1
module 2	EVM0023046.1	16.2	13.1	14.2	16.1	13.5	16.4	22.5
module 2	EVM0022825.1	16.6	9.1	14.4	15.4	13.5	21.6	25
module 2	EVM0058220.1	10.3	8.4	9.9	10.4	6.8	10.8	11.4
module 2	EVM0009623.1	7.1	5.8	6.9	7.5	6.3	8.3	8.7
module 2	EVM0035703.1	18.1	14.4	17	19.9	17.8	20.5	22.4
module 2	EVM0006231.1	14	9.5	12.8	14.9	13.6	19.1	23.8
module 2	EVM0004264.1	6.5	5.2	6.3	6.5	6.3	7.2	8.8
module 2	EVM0054866.2	5.9	5.4	5.6	5.7	5.5	7.3	5.7
module 2	EVM0007355.1	6.9	2.6	5.5	6.9	3.8	11.3	7.2
module 2	EVM0016438.1	10.6	8.4	8.8	9.4	8.2	11.5	10.3
module 2	EVM0028252.2	5.3	4.3	4.6	5	4	7.6	6.8
module 2	EVM0000666.1	68.5	61.3	62.5	65.9	61	81.8	72.6
module 2	EVM0025183.1	6.5	5.7	4.6	5.8	4.8	8.4	7.3
module 2	EVM0022608.1	36.8	32.6	27.4	35.7	33.8	48.2	40
module 2	EVM0022306.1	5.9	3.9	3.2	4.5	4.1	9.9	8.8
module 2	EVM0006496.1	12.4	8.3	8.3	9.6	10.3	15.3	14.6
module 2	EVM0060099.1	45.8	30	37.2	39.2	38	51.7	51.1
module 2	EVM0025867.1	23.7	17.7	22.2	22.7	22.4	31.1	25.2
module 2	EVM0000164.2	12.3	10	11.1	12.1	12	13.2	13
module 3	EVM0055543.1	12.2	13.6	13.6	13.4	13	13.2	14.5
module 3	EVM0051903.1	4.9	6.3	6.7	6.4	6	6.1	6.7
module 3	EVM0054376.1	31.2	36.1	35.4	31.6	30.4	31.3	32.8
module 3	EVM0044763.1	7.2	9	8.5	7.6	7.1	7.9	8.4
module 3	EVM0057048.1	18.6	22.1	23.3	20.3	19.8	21.3	22.1
module 3	EVM0030365.1	1.6	10.5	7.3	5.2	2.8	6.8	6.5
module 3	EVM0054703.1	6.8	8.4	8.4	7.5	7.2	8	8.2
module 3	EVM0020025.1	5.6	7.6	6.5	6	5.7	6.3	6.4
module 3	EVM0053755.1	28.2	29.3	34.4	32.1	29.3	33.1	35.3
module 3	EVM0060144.2	4.6	5	5.4	5.1	4.9	5.1	5.4
module 3	EVM0052566.1	10.6	12.6	16.8	13.2	12.1	14.8	15.5
module 3	EVM0052210.1	12.5	15.9	18.4	14.5	13.7	17.3	19.4
module 3	EVM0033097.1	4.5	8.3	11	8.3	6	11.3	8.4
module 3	EVM0029596.1	6.2	7.2	9.2	8.1	6.9	10.7	8.5
module 3	EVM0040884.1	6.6	10.2	19.9	12.8	6.8	31.2	27.7
module 3	EVM0040837.1	56.3	81.4	98.6	86.8	81.2	147.3	108.5
module 3	EVM0029033.1	12.6	92.4	97.2	84.7	74.4	151.7	104.1
module 3	EVM0046021.1	6.6	8.8	9.3	8.3	8.2	8.9	8.9
module 3	EVM0030127.1	4.9	9.3	10.8	9	8.8	9.9	9.5
module 3	EVM0020174.1	30.2	30.5	49.2	40.1	29.7	45.6	41.8
module 3	EVM0025751.1	0.5	7.2	7.2	4.8	5.1	7	9.4
module 3	EVM0040190.1	4.8	6	7.3	4.4	5.7	6.6	8.2
module 3	EVM0056049.1	9.1	10.2	10.2	9.6	9.7	10.4	10.4
module 3	EVM0055236.1	4.5	5	5.3	4.7	4.8	5.8	6
module 3	EVM0050013.1	9.3	11	11.5	10.2	11.3	11.6	12
module 3	EVM0019911.1	6.2	9.3	13.6	8.8	9.5	10.7	16.2
module 3	EVM0020927.1	26.3	28.4	21.2	23.9	22.2	22.6	29.1
module 3	EVM0058731.1	18.7	20.1	17	17.8	17.4	19.8	22
module 3	EVM0036998.1	7.4	7.6	7	7.4	7.2	7.4	8.1
module 3	EVM0020887.1	5.1	5.1	4.4	5	4.4	5.1	6
module 3	EVM0014309.1	5.5	7.8	4.9	6.3	5	12	8.7
module 3	EVM0045162.1	14.1	15.1	12.5	13.2	12.7	21.3	18.5
module 3	EVM0010887.2	26.8	29.3	21.3	25.5	25	34.4	34.1
module 3	EVM0044863.1	8.2	8.8	8.1	8.9	8.1	10.2	10.9
module 3	EVM0012161.1	8.4	9	7.7	10.3	8.1	11.6	10.8
module 3	EVM0010617.1	10.1	10.2	9.9	11	9.8	10.5	11.3
module 3	EVM0053239.1	5.1	6.1	4.8	4.4	6.2	6.9	5.9
module 3	EVM0038814.1	13	13.2	12.8	12.4	13.8	14.1	13.7
module 3	EVM0060373.1	13.9	15.6	12.5	12.9	14.7	16.8	15.7
module 3	EVM0028277.1	6.2	6.8	5	6.2	7	8.3	7.9
module 3	EVM0006137.1	8.6	8.8	7.2	7.3	11.1	12	13.1
module 3	EVM0054224.1	6.8	5.2	4.2	5	5.2	8.5	7.8
module 3	EVM0003794.1	20.2	18.2	16.6	15	18.2	20.4	19.5
module 3	EVM0052224.1	7.4	6.2	5.6	5.2	5.7	7.9	8.2
module 3	EVM0048932.1	11.9	10.4	8	7.2	8.4	16.6	14.1
module 3	EVM0002757.1	4.9	4.9	4.8	4.3	4.4	6.8	5.7
module 3	EVM0054332.1	55.9	62.4	56.7	53.4	54.2	56.9	63.1
module 3	EVM0013443.1	8.3	9.8	8.5	7.5	7.8	8.8	9.2
module 3	EVM0011812.1	13.5	18.2	11.4	10.5	10.5	15.9	14.3
module 3	EVM0060058.1	48	50.8	50.8	50.2	46.8	59.5	50.9
module 3	EVM0041150.1	5.7	11.4	10.4	9.7	8.8	12.3	14.7
module 3	EVM0036770.1	6.1	6.6	6.5	6.2	6.1	7	8.3
module 3	EVM0040852.1	8	11.4	8.4	9.6	7.8	12.8	13.5
module 3	EVM0039105.2	9.5	10.5	9.5	10.1	8.1	10.2	11.9
module 3	EVM0024022.1	7.2	10	7.5	7.4	6.6	9.3	10
module 3	EVM0052334.1	14.2	23.6	16.7	15.1	15.5	20.1	18.6
module 3	EVM0046873.1	4.2	6	5.4	5.2	5.4	5.9	5.9
module 3	EVM0020879.1	3	6.5	5.3	4.5	4.6	5.5	6.3
module 3	EVM0023922.2	11.1	13.5	12.6	12.1	11.8	13.8	13.2
module 3	EVM0027359.1	3	9.3	4.4	4.1	3.7	6.6	4.6
module 3	EVM0010030.1	17.4	29.3	24.1	23.7	20.5	29.2	26.9
module 3	EVM0029785.1	10.2	12.4	11	10.8	9.1	12.2	11.1
module 3	EVM0003600.1	14.4	16.3	14.5	14.4	13.9	16.1	15.3
module 3	EVM0053320.1	24.7	27.7	25.6	24.3	27	26.6	27
module 3	EVM0050875.1	5.8	7.2	6.3	5.7	6.4	6.6	7.4
module 3	EVM0041217.1	12.2	14.7	13	11.4	13.6	13.5	15.8
module 3	EVM0004820.1	4.9	12.2	9	8.9	10.3	10.1	13.6
module 3	EVM0057543.1	6.9	10.3	9.2	9.7	9.2	11.5	10
module 3	EVM0052381.1	5.2	7.4	6	6.9	6.3	7.6	7.4
module 3	EVM0031005.1	142.2	311	138.3	182	182	241.4	228.3
module 3	EVM0018177.1	31.6	47.7	30.8	34.8	32.3	36.7	36.5
module 3	EVM0055090.1	9.2	11.8	9.8	10.6	11.6	11.8	15.8
module 3	EVM0024365.1	7	11.8	9.3	10.7	11.4	16.2	16.5
module 3	EVM0018891.1	10	12.2	11.2	11.2	11.9	13.5	13.6
module 3	EVM0038056.1	3.5	6.1	4.7	4.7	4.8	5.4	10.3
module 3	EVM0016913.1	5	10.1	6.8	8	9.2	9.3	10.2
module 3	EVM0055659.1	10	13.4	11.7	13	12.9	13.2	15.1
module 3	EVM0045222.1	5.7	8.8	8.2	8.7	7.6	9	9.1
module 3	EVM0007871.2	3.5	6.3	5.2	5.9	5.2	8.8	10.6
module 3	EVM0060930.1	5.5	8.3	6.1	6.8	6.6	8.5	8.9
module 3	EVM0021592.1	1.5	6.9	2.8	6.7	6.1	7.6	8.6
module 3	EVM0006335.1	13.2	18	16.9	17.6	17.6	18.6	21.7
module 3	EVM0057963.1	7	9.2	6.7	6.8	7.3	7.3	7.6
module 3	EVM0060043.1	8.5	10.1	9.5	9.4	9.8	9.9	10.1
module 3	EVM0017078.1	6	7.5	6.6	6.4	6.7	6.7	7.2
module 3	EVM0031090.1	14.4	19.7	13.6	15.2	16.2	17.8	18.8
module 3	EVM0057579.1	25.7	39.9	26	30.6	33.2	35.4	39.1
module 3	EVM0049410.1	36.6	57.7	38.9	46.6	47.6	48.6	55.4
module 3	EVM0024108.1	3.8	7.9	5.2	5.9	6.4	6.5	7.2
module 3	EVM0022365.1	7.8	15.7	9.3	11.5	11.6	11.7	12.3
module 3	EVM0000687.1	4.9	7.5	5.2	6	6	6.6	7
module 3	EVM0057915.1	8.8	21.9	20.4	20.8	22.6	27.4	25.7
module 3	EVM0035617.1	43.5	60.5	53.5	53.9	60.5	66.5	63.5
module 3	EVM0012628.1	4.8	10.4	8.9	9	10	10.9	10.6
module 3	EVM0034782.1	4.2	9.9	9.8	9.1	9.6	14.2	12.5
module 3	EVM0021666.1	3.7	5.3	5	4.6	4.7	6.8	5.9
module 3	EVM0058208.2	5.5	18	12.1	11.1	16.7	42.6	32.2
module 3	EVM0034708.1	8.8	26	17.7	14.7	24.9	51.8	35.7
module 3	EVM0004533.1	3.1	6.4	5.3	4.4	6.1	6.8	6.8
module 3	EVM0053772.1	35.7	39.4	36.2	35.6	37	39.6	38.4
module 3	EVM0032068.1	3.7	5.4	4.6	4	4.7	7.7	5
module 3	EVM0001837.1	12.4	17.3	15.5	14.3	15.5	20	17.2
module 3	EVM0058181.1	33.5	52.4	30.2	34.2	46.4	54.5	37.6
module 3	EVM0053134.1	4.2	13.5	7.8	11.7	12.9	14.3	12.7
module 3	EVM0038478.1	4.5	6.2	5	4.9	5.7	5.8	5.2
module 3	EVM0032987.1	6	8.3	7.3	6.5	7.9	8	7.9
module 3	EVM0016455.1	6.7	9.2	8.6	7.1	9.1	9.1	9
module 3	EVM0058369.1	57.1	111.4	76.1	85.3	89.9	103	93.9
module 3	EVM0051774.1	7.5	19.9	8.9	9.9	10.2	10.9	10.3
module 3	EVM0000108.1	31.9	37.5	32.2	34.2	34.6	35.4	34.5
module 3	EVM0061281.1	5.8	5.5	6.3	5.3	6.4	6.1	6.3
module 3	EVM0054243.1	7.6	6.9	7.6	7	8.1	7.1	7.7
module 3	EVM0043988.1	8.8	7.6	9.7	8.1	12	7.9	9
module 3	EVM0056910.1	28.7	28.3	37.4	31	31.9	28.3	29.2
module 3	EVM0039770.1	7.3	6.4	9	7.3	8.6	5.7	7.8
module 3	EVM0018516.1	18.6	17.1	28.9	19.1	20	15.6	20.4
module 3	EVM0034357.1	6	7.3	8.8	7.5	8.3	7.3	9.4
module 3	EVM0053874.1	29.6	35.9	36	34.5	35.6	34.1	36.2
module 3	EVM0015195.1	4.8	5.4	5.5	5.1	5.4	4.9	5.5
module 3	EVM0024340.2	12.6	16.6	21.8	12.4	17.3	15.6	18.4
module 3	EVM0032388.1	11.7	13.4	13.5	12.3	15	12.7	15.2
module 3	EVM0005877.1	4.8	7.2	7.9	7	7.6	7.5	8.8
module 3	EVM0008595.1	10.1	9.6	11.6	11	10.6	10.7	11.7
module 3	EVM0041651.2	6.2	6.5	10.6	8	7.3	8.5	9.1
module 3	EVM0015144.1	37.5	53.5	69	55.1	64	65.4	66.2
module 3	EVM0021505.1	9.6	6.4	12.4	10.7	11.3	11.7	19.4
module 3	EVM0013036.1	8.7	9.3	11.8	10	10.7	11.3	12.5
module 3	EVM0046588.1	16.7	14.4	21.8	18.3	19.6	18.2	21.1
module 3	EVM0028709.1	5.2	3.3	8.3	7.1	7.6	6.5	8.7
module 3	EVM0005666.1	7.1	6.2	8.8	7.5	8.1	8.1	8.4
module 3	EVM0001240.1	4.7	2.5	12.9	4.9	8.2	7.5	9.5
module 3	EVM0043098.1	4	5.1	6.4	6.3	5.1	5.9	6.1
module 3	EVM0039260.1	10.2	12.2	13.5	13.3	12.3	12.8	12.9
module 3	EVM0028835.1	8.9	12.5	16.2	18	14.4	14.9	15.6
module 3	EVM0060440.1	15.5	16.7	19.3	28.1	15.8	17.1	21
module 3	EVM0055019.1	7.3	9.8	10.9	15.3	9.9	10.7	12.9
module 3	EVM0033037.2	4.7	13.9	16.8	17.2	16.2	16.7	17
module 3	EVM0023943.1	79.6	82	94.4	98.9	91.2	92.7	95
module 3	EVM0019751.1	4.3	4.9	6.1	6.3	6	5.3	6.3
module 3	EVM0056981.1	3	6.1	6.8	7.2	6.8	5.6	7.4
module 3	EVM0034728.1	5.4	6.1	7.7	8.3	7.8	6.7	8.8
module 3	EVM0059429.1	8	14.5	15.8	18.8	18.7	15	20.2
module 3	EVM0017086.1	6.3	6.5	7.8	8.9	8.7	7.5	9.3
module 3	EVM0054133.1	6.7	7.2	8.7	10	8.5	6.2	9.9
module 3	EVM0006447.1	9.1	11.1	13.1	13.7	13	10.8	13.5
module 3	EVM0048345.1	8.8	7.7	10.3	13.4	9.5	13.3	14.8
module 3	EVM0056245.1	4.5	3.6	4.8	6.6	6.4	5.4	7.7
module 3	EVM0046060.1	13	12.4	14.2	15.8	14.5	15.2	17.4
module 3	EVM0024317.2	6.7	5.8	9.4	15.3	11.4	9.7	11.4
module 3	EVM0032664.2	2.2	4.1	5.5	6.6	5.9	5.9	6
module 3	EVM0017418.1	2.5	6.7	9	11.4	9.8	9.4	10.2
module 3	EVM0051381.1	7.2	9	8.4	9.7	8.7	9.7	9.6
module 3	EVM0041511.1	8.5	9.9	9.7	12.5	11.7	12.5	12.2
module 3	EVM0060477.1	10.1	10.1	11.4	20.4	15.1	18.9	18.8
module 3	EVM0034313.1	6.6	10.6	10.6	12.8	10.9	11.9	11.8
module 3	EVM0048890.1	2.5	4.4	4.8	9.7	5.4	6.2	5.6
module 3	EVM0029878.1	15.5	15.8	18.9	21.3	19.5	20.7	20.5
module 3	EVM0019735.1	6.3	7.1	7.5	8	7.6	7.9	7.6
module 3	EVM0029987.1	1.8	7.7	8.7	10.9	8.3	9	9
module 3	EVM0002376.1	3	6.9	7.4	9.1	6.9	8.4	8.1
module 3	EVM0043711.1	21.3	21.7	24.8	20.8	34.7	28.5	25.7
module 3	EVM0008818.1	19	25.2	27.9	18.8	30.7	32.9	28.5
module 3	EVM0046433.2	12.7	16.7	16.7	15.7	17.9	18.7	17.6
module 3	EVM0026840.1	9.5	10.6	10.6	10.4	11.7	11.8	11.3
module 3	EVM0006591.1	28	29.6	30.2	29.2	36.2	37.4	34.8
module 3	EVM0023016.1	5.6	6.2	5.9	5.4	6.8	7.4	8.9
module 3	EVM0022586.1	8.9	9.2	8.9	7.3	10.4	13.3	17.7
module 3	EVM0052880.1	39.8	58.1	57.6	57.1	59.7	77.7	70.4
module 3	EVM0007855.1	7.1	7.8	7.5	6.7	8.5	11.5	10.6
module 3	EVM0043706.1	6.7	7.2	7.5	6	7.6	7.5	8.5
module 3	EVM0018236.1	5.6	5.6	5.7	5.1	6	5.7	6.3
module 3	EVM0050834.1	9.2	10.6	9.5	9.4	11.5	12.8	14.9
module 3	EVM0035372.1	5.8	6.2	6.4	6	6.5	6.6	7.7
module 3	EVM0023894.1	15.2	18.3	19.7	17.9	21.8	30.6	30.7
module 3	EVM0006745.1	1.4	5.8	6.1	5.5	9	8.2	8.9
module 3	EVM0040537.1	6.7	7.8	7.8	7.7	9.6	8.8	10
module 3	EVM0020428.1	6.3	8.4	8.4	8.3	9.7	9.6	10.7
module 3	EVM0034880.1	3.3	6.2	6.3	5.8	7.6	6.9	8.5
module 3	EVM0013788.1	13.8	18	18.6	17.5	19.7	19.1	20.5
module 3	EVM0006477.1	14.2	15.3	15.3	14.4	16.7	15.5	16.7
module 3	EVM0037202.1	9.7	15.6	14.3	14.3	17.4	15.5	16.1
module 3	EVM0041675.1	8.8	13.7	12	12.7	14.6	12.9	13.9
module 3	EVM0035969.1	0.6	13.1	4.8	7.7	27.1	8.8	15.8
module 3	EVM0025955.2	6.5	9.6	8.2	8.4	9.8	8.5	9.1
module 3	EVM0041852.1	7.5	10.9	9.5	9.5	14	12.4	13.6
module 3	EVM0054696.1	23.3	33.7	25	25.1	43.4	34	40.2
module 3	EVM0019612.1	40.1	45.2	41.7	42.4	49.4	46.1	46.7
module 3	EVM0040883.1	3.6	5.5	5.4	5.1	6.9	5.6	6.2
module 3	EVM0002886.1	8.5	12.1	10.3	9.6	14.6	12.7	13.2
module 3	EVM0025676.1	23.1	26.4	22.2	26.2	32.6	28.6	46
module 3	EVM0013831.1	4.1	5.8	4.3	5.7	6.2	6	7.1
module 3	EVM0024751.2	6.3	7.3	6.8	7	8.5	8.1	8.7
module 3	EVM0016394.1	33.9	44.8	40.1	42.5	48.2	46.7	53.3
module 3	EVM0013721.1	6.4	10.3	8.9	9.3	10.9	10.6	12.5
module 3	EVM0054603.1	35.3	51.2	44.6	47.8	55.7	54.1	56.6
module 3	EVM0012483.1	10.2	15	13.6	14.1	15.6	15.5	17
module 3	EVM0056829.1	27.6	47.5	44.3	44.3	47.5	47	51.2
module 3	EVM0047214.2	13.5	23	19.7	19.9	23	22.8	27.1
module 3	EVM0025662.1	30.9	43	33.4	39.2	44.3	41.5	54.6
module 3	EVM0003745.1	13.8	19.5	17	18.1	21.3	18.4	21.7
module 3	EVM0005113.1	15.5	30.5	25.2	25.1	36.9	28.5	53.6
module 3	EVM0005325.1	4.9	6	5.2	5.1	6.8	6.1	7.1
module 3	EVM0001216.1	8.2	11.4	9.7	8.9	11.6	11.4	12.6
module 3	EVM0019603.1	53.9	45.4	59.9	57.7	60.9	53.1	70.4
module 3	EVM0015396.1	9.8	9.2	10	9.9	11.5	9.6	10.6
module 3	EVM0050653.1	24	23.6	26	24.1	28.8	22.4	26.6
module 3	EVM0004596.1	12.4	12.1	12.9	12.4	13.8	11	13.9
module 3	EVM0060096.1	22.3	22.2	30.3	30.9	32.4	29.7	35.4
module 3	EVM0054641.1	29.2	24.1	37.9	71	86.3	32.4	87.6
module 3	EVM0044224.1	8.5	4.8	10.1	11.2	12.3	9.7	14.6
module 3	EVM0061370.1	17.5	15.4	19.1	18.5	19.8	17.9	22.1
module 3	EVM0025123.2	8	6.6	8.6	8.6	9	8	9.8
module 3	EVM0049837.1	16.1	12.7	16.4	18.5	24	15.7	27.2
module 3	EVM0001042.3	5.2	4.8	5.3	5.4	6.4	4.9	6.6
module 3	EVM0060230.1	54.9	46.6	51.7	56.6	65.1	52.7	60.9
module 3	EVM0036498.2	17.5	16.4	17.1	18.6	20.6	17.2	20.5
module 3	EVM0029383.1	6.4	5.6	6.4	6.9	7.5	6.4	8.1
module 3	EVM0049629.1	4.5	3.3	3.8	5.9	6.7	4.4	7.7
module 3	EVM0042615.1	7.5	3.5	5.6	7.6	8.1	5.8	8.9
module 3	EVM0027727.1	20.7	19.9	20.3	21.4	22.1	20.3	22.7
module 3	EVM0059483.1	5.1	5	4.9	5.7	6.6	5.7	5.8
module 3	EVM0059613.1	88.6	84.8	82.5	131.4	178.4	110.9	172.8
module 3	EVM0042701.1	16	15.5	15.3	19.4	26.3	18.9	22.2
module 3	EVM0040771.1	8.6	8.6	6.9	9.1	11.2	9.9	10.1
module 3	EVM0052414.1	11.6	10.3	9.5	11.7	12.2	11.8	14
module 3	EVM0024372.3	6.5	6.4	6.3	7	8.3	6.6	10.4
module 3	EVM0015542.1	17.2	14.8	12.2	18.9	24.1	18	36.1
module 3	EVM0031571.1	83.2	84.2	76.1	120.9	150.7	110.6	157.3
module 3	EVM0047787.1	4.1	4.4	3.5	6.3	7.2	6.7	9.3
module 3	EVM0003725.1	12.8	13	11.5	15	15.9	15.8	19.6
module 3	EVM0045773.1	10.1	9.3	10.9	10.2	12.3	10.5	11.2
module 3	EVM0059847.1	7.9	7.6	10.6	10.3	12	10.3	11.5
module 3	EVM0035917.2	6.7	6.1	8.5	8.4	9.4	8.1	8.7
module 3	EVM0051621.1	2.9	4.7	5.5	5.1	5.5	5.4	6.2
module 3	EVM0052404.1	28.3	32.3	36.1	34.8	36.9	35.8	39.1
module 3	EVM0021154.1	38.9	41.1	52.9	50.3	56.5	52.2	57.2
module 3	EVM0015661.1	4.3	4.2	6.3	5.6	6.3	6.2	7.6
module 3	EVM0036440.1	31.8	29.9	34.7	34.5	45.2	37.5	41.1
module 3	EVM0057954.1	9.1	8.1	11.9	11.5	13.3	12.2	12.5
module 3	EVM0060344.1	10	8.3	12	10.3	16	12.1	12.8
module 3	EVM0058337.1	12.3	11.7	12.9	12.6	13.5	13	13.4
module 3	EVM0010340.1	9.3	9	13.9	13.4	15.4	14	14.5
module 3	EVM0032709.1	10.9	9.9	11.9	13.2	13.8	13.4	13.5
module 3	EVM0005471.1	16.8	16.5	23.3	24.4	29	25.2	27.8
module 3	EVM0050511.1	16.4	18	25.8	24.1	27.2	25.8	27.3
module 3	EVM0018179.1	57.9	69.9	71.7	71.7	80.1	73.2	81.3
module 3	EVM0032418.1	9	12.1	13.6	13.1	16.6	16.2	19
module 3	EVM0060960.1	16.4	20.6	23.8	22.9	29	26.1	29.2
module 3	EVM0050273.1	69.6	95.2	107.2	107.1	122	119.5	129.6
module 3	EVM0022085.1	7.3	7.9	8.6	8.4	8.8	8.7	9.2
module 3	EVM0008367.1	26.2	29.4	37.2	36.9	43.2	41.6	52
module 3	EVM0021565.1	4.4	5.3	6.2	5.8	7.5	6.2	6.9
module 3	EVM0029460.1	4.1	5.5	7.8	7.6	8.9	8	8.7
module 3	EVM0027238.1	64.9	71.3	81.2	77.3	88.1	82.3	84.2
module 3	EVM0014053.2	13	13.2	18.1	17.3	19.6	18.4	19.3
module 3	EVM0008925.1	19	20.8	27.9	26.7	33.2	28.2	30.1
module 3	EVM0021133.1	6.2	6.7	8.4	7.6	9	8.2	8.8
module 3	EVM0004455.1	17.4	23.8	30.6	26.9	34.6	30.5	31
module 3	EVM0057144.1	5.7	6.2	6.2	6.5	6.9	6.7	7
module 3	EVM0013552.1	8.6	10.2	10.2	10.9	14.1	11.4	14.5
module 3	EVM0041091.1	52.1	61.6	94.6	100.3	112.4	108.7	123.6
module 3	EVM0041202.1	16.7	17.7	20.8	21.1	27.1	22.2	28.8
module 3	EVM0042520.1	24	26	34.4	38.9	44.3	42	48.7
module 3	EVM0045832.1	4.8	9	9.8	10	12.3	10.7	12.7
module 3	EVM0046648.1	50.9	61.3	84.3	85.4	92	89.4	99.9
module 3	EVM0022979.1	12.2	13.2	14	14.8	17.6	16.3	20
module 3	EVM0047772.1	9.9	10.3	11.2	12	13	12.4	13.3
module 3	EVM0047866.1	16.9	25.5	27.8	31.1	36.2	35.6	40
module 3	EVM0012990.1	4.1	4.2	5.7	6.1	8.4	6.4	8.9
module 3	EVM0049771.1	3.6	5.9	6.9	7.1	9	8.8	9.9
module 3	EVM0007618.1	12.7	14.9	18.8	20	23.6	22.2	27.3
module 3	EVM0030967.3	9.6	9.9	12.9	14.5	16.2	15.7	20
module 3	EVM0029230.1	1.9	3.5	5.5	7.2	11.8	11.7	14.2
module 3	EVM0020327.1	87.6	117.3	127.1	142.8	153.8	143.9	154.5
module 3	EVM0017532.1	6.1	7.3	7.5	8.3	9.7	8.9	10
module 3	EVM0014543.1	48.4	62.7	79.6	89.3	102	93	108.6
module 3	EVM0012111.1	23.9	24.2	28.9	30.4	34.1	32.7	37.2
module 3	EVM0009840.1	3.8	4.6	5.5	5.7	6.4	6.3	7.1
module 3	EVM0054028.1	5.7	7.4	8.7	10	15.8	13.2	18.5
module 3	EVM0053311.1	6	6.1	6.5	7.1	8.9	7.9	10.4
module 3	EVM0004070.1	16.6	27.9	44.9	53.6	64.1	57.7	68.4
module 3	EVM0019230.1	10.8	11.1	11.2	12.5	13.6	12.5	13.5
module 3	EVM0036356.1	7.7	8	8.2	8.9	11	9.5	9.8
module 3	EVM0033297.1	36.4	50.6	51	54	64.2	60.2	60.5
module 3	EVM0024595.1	3.7	5.9	7.7	9.4	13.3	11.3	12.3
module 3	EVM0031760.1	9.5	12.7	13.6	14.1	17.6	15.4	16.5
module 3	EVM0046907.1	11.2	14.9	17.2	22.5	34.3	27.8	33.7
module 3	EVM0033937.1	39.8	54.8	56	58.2	71.5	69.9	70.9
module 3	EVM0049023.1	12.3	13.8	21.3	23	30.8	27.1	30.7
module 3	EVM0024582.1	36	42.4	50.2	55.3	61.7	55.9	60.8
module 3	EVM0030654.1	14	15.2	19	20.2	22	20.7	21.8
module 3	EVM0056552.1	5.2	5.5	6	8.6	15.2	9.5	10.2
module 3	EVM0011072.2	15.4	18.3	19.2	20.6	23.6	21.6	22.3
module 3	EVM0017121.1	37.5	38.3	51.8	69.4	95.9	86.4	94.8
module 3	EVM0009665.1	12.6	12.7	18.1	19.8	25.8	21.2	22.6
module 3	EVM0004736.1	1.3	2.4	5.1	9.4	20.7	10.8	11.6
module 3	EVM0060142.1	4.5	6.5	7.7	8	9.8	8.5	9.1
module 3	EVM0057406.1	11.4	13.2	17.8	24.6	34.5	30	32.5
module 3	EVM0001897.1	16.1	20.9	24.2	27.7	30.6	28.8	29.9
module 3	EVM0018660.2	5.4	4.4	4.6	5.9	6	5.8	7.4
module 3	EVM0056892.1	47.7	41.9	42.1	48.5	52.1	48.6	57.5
module 3	EVM0055726.1	294.9	247.1	281.8	359.7	539.6	401.3	641.5
module 3	EVM0001955.1	6.9	4.1	6.7	7.3	8.7	8.6	9.1
module 3	EVM0026838.1	42	34.9	51.4	55.5	61.4	55.5	70.1
module 3	EVM0010003.1	12.9	12.1	13.5	13.6	14.3	14	17.3
module 3	EVM0012464.1	7.6	7.3	9.5	10.4	13.5	10.8	14.5
module 3	EVM0059192.1	188.8	146.9	235	321.9	344.9	333.6	407
module 3	EVM0046175.1	13.9	12.3	15.5	17	25.8	25.6	38.1
module 3	EVM0003269.1	61	52	85.1	99.6	103.1	102.7	108.3
module 3	EVM0030421.1	7.6	7	7.9	9.4	11.1	8.5	11.5
module 3	EVM0002133.1	40.2	31.7	48.8	54.5	58.4	51.4	67.3
module 3	EVM0015671.2	13.4	11.2	16	20.3	21	19	21.2
module 3	EVM0054371.1	14.2	11.9	15.9	27.5	29.6	18.9	30.8
module 3	EVM0031645.1	88.8	69	95.8	98.8	102.9	97.5	104.6
module 3	EVM0001318.1	374	358.8	418.4	561.3	766.2	550.9	848.4
module 3	EVM0038092.1	10.4	10.5	11.6	11.2	12.8	10.5	12.2
module 3	EVM0042811.1	3.8	4.7	5.7	5.1	6.6	4.8	6.1
module 3	EVM0023397.1	18.5	23.9	31.3	30.8	32.4	29.7	31.4
module 3	EVM0033344.1	51.1	55.1	68.5	68.5	78.8	66.5	71.2
module 3	EVM0016144.1	4.4	4.7	5.3	5.3	6.1	5.2	5.9
module 3	EVM0039570.1	41.5	47.1	58.9	59.4	68	56.7	59.5
module 3	EVM0054311.1	4.9	6.7	8.3	9.3	11.3	8.1	11.2
module 3	EVM0026360.1	10.9	11.7	13.6	14.1	15.7	12.9	15.4
module 3	EVM0059960.1	10	10.8	15.3	16.3	18.6	12.9	18.5
module 3	EVM0054829.1	21.9	22.2	23.9	25.6	25.9	23.5	25.8
module 3	EVM0012772.1	23.2	25.6	34.3	36.3	43	29.3	36.6
module 3	EVM0013267.1	3.6	4.3	7.4	7.1	7.7	6.6	8.2
module 3	EVM0060241.1	4.7	5.5	6.8	6.6	7.7	6.4	8.6
module 3	EVM0006438.1	20.6	20.9	24.3	23.5	29.6	22.2	31.9
module 3	EVM0025558.1	24.8	30	34.8	35.7	36.8	33	37.9
module 3	EVM0010556.1	4.9	5.5	5.9	6	6.2	5.8	6.5
module 3	EVM0004973.1	13.6	13.7	17.5	18.3	18.4	15.1	19
module 3	EVM0025659.1	4.2	5.2	4.8	6.8	6.9	4.6	9.2
module 3	EVM0025059.1	71.3	134.8	124.9	140.8	161.3	100.2	158.5
module 3	EVM0053735.1	47.3	74.3	88.6	89.6	100.4	63.6	99.8
module 3	EVM0045966.1	6	7.8	10.6	11.3	11.9	6.5	11.9
module 3	EVM0004541.1	13.8	15	16.7	17	18.9	13.9	19.5
module 3	EVM0003452.1	129	198.7	199.1	205.9	247.2	188.5	260.5
module 3	EVM0029494.1	10.7	8.4	12.1	15.4	16.2	13.9	14.5
module 3	EVM0012961.1	7.2	6.9	8.9	9.6	10.5	9	9.2
module 3	EVM0008996.1	8.9	7.8	11.4	16.3	18.2	15	14.9
module 3	EVM0050646.2	7.4	7.8	8.4	9	9.1	8.5	8.5
module 3	EVM0048894.1	19.8	22.9	31.5	34	35.8	32.2	31.8
module 3	EVM0036737.1	4	5.2	5.2	6.6	6.6	5.5	5.6
module 3	EVM0012329.1	9.6	13.6	13.8	16.5	16.5	14.1	15.5
module 3	EVM0016487.1	4.6	5.9	6.2	6.8	7.3	6.3	6.4
module 3	EVM0029719.1	4.1	6.2	7.7	9.2	10.1	8.2	8.9
module 3	EVM0039891.1	3.8	7.1	9.2	11.9	17.3	9.7	10.8
module 3	EVM0034870.1	9.1	15.1	16.1	21.3	28	17	19.6
module 3	EVM0007511.1	21.1	23.5	29.5	30.4	32.7	29.6	29.8
module 3	EVM0027422.1	14.3	16.3	16.3	17.4	20.2	16.3	16.9
module 3	EVM0033173.1	61.4	76.5	89.8	107.1	112.4	77.7	91.1
module 3	EVM0021875.1	8.8	9.8	11.7	12.2	12.7	10.9	11.9
module 3	EVM0011604.1	29.8	33.2	38.5	45.8	50.4	35.8	44.9
module 3	EVM0005315.1	31.9	38.6	48.4	58.3	62.5	48.4	55.1
module 3	EVM0029029.1	8.6	5.8	9.6	11.8	14.3	9.3	13.4
module 3	EVM0039215.1	43.6	25.9	54.4	83	130.6	67.4	119.8
module 3	EVM0032606.1	13.2	13.1	17.8	19.1	22.1	18.6	19.5
module 3	EVM0043588.1	283.6	230.3	338.3	432.2	564.9	364.2	518.9
module 3	EVM0040645.1	8.3	7.8	8.5	9.2	10.1	8.8	9.3
module 3	EVM0014599.1	10.9	10.4	11	12.9	14.6	12.4	13.8
module 3	EVM0058312.1	5.4	5.8	6.2	6.5	7.1	6.3	6.5
module 3	EVM0037930.1	12.9	13	15.5	18.5	19.4	16.5	18.5
module 3	EVM0036358.1	12.5	15.8	17	18.6	22.1	17.9	21.8
module 3	EVM0045355.1	29.2	36.9	38.3	50.1	67.5	42.1	54
module 3	EVM0049567.1	11.6	11.7	15.7	17.3	18.3	16.4	17.4
module 3	EVM0007353.1	15.4	21	21.4	23.4	26	22.4	25.7
module 3	EVM0060889.1	9.8	10.8	16.8	18.8	23.8	17	22.4
module 3	EVM0056138.1	6.2	6.7	8.1	9	11	8.9	10.1
module 3	EVM0001323.1	33	35.3	50.1	51.1	53.7	50.8	53.4
module 3	EVM0000856.3	3	4.5	7.3	8.9	11.3	8.5	9.7
module 3	EVM0058381.1	3.9	6.9	5.1	7	9.4	6.1	10.4
module 3	EVM0052530.1	5.9	6.9	6	6.4	7	6.2	7.4
module 3	EVM0016680.1	16.9	24.4	21.5	22.2	27.6	20.4	28.9
module 3	EVM0006223.1	5.7	7.2	6.9	7.4	8.6	7.2	7.6
module 3	EVM0032299.1	4	7.1	4.8	7.5	9	6.5	8.1
module 3	EVM0058829.1	9	10.8	10.5	11.6	15.1	10.7	14.9
module 3	EVM0045659.1	37.7	54.6	43.6	63.4	82.5	49.8	70.3
module 3	EVM0003102.1	96.2	155.6	136	172.9	238.2	141.8	223.6
module 3	EVM0039933.1	7.6	10.8	9.3	11.7	11	10.7	11.8
module 3	EVM0024182.1	168.7	256.3	205	289.7	273.7	252.7	397.9
module 3	EVM0038566.1	4.4	4.9	4.9	6.2	5.9	5.6	6.5
module 3	EVM0022682.1	11.4	15.3	14.3	20.7	19.9	19	24.1
module 3	EVM0016983.1	19.3	22	22.9	27.9	27.8	26	28.6
module 3	EVM0057616.1	8.4	8.4	9.5	10.4	10.4	10.2	10.8
module 3	EVM0006298.1	15.1	20.7	22.4	24.7	26.3	24.6	26.6
module 3	EVM0022336.1	7	7.4	8.1	10.8	11	10.4	12.8
module 3	EVM0021175.1	21.9	25	25.7	28.5	31	27.4	38.2
module 3	EVM0059779.1	10.9	14.3	14.7	16.5	17.3	16.1	19.2
module 3	EVM0047993.1	11.1	13.1	14.1	16.9	17.1	15.9	17.8
module 3	EVM0006619.2	11.5	12.5	13.3	15.7	15.8	14.6	16.3
module 3	EVM0006140.1	9.3	10.6	11	11.8	12.3	11.6	13.2
module 3	EVM0001639.1	7	9.1	12.1	13.1	14.1	12.6	14.4
module 3	EVM0013072.1	3	4.7	4.7	5.4	6.3	5.3	6.3
module 3	EVM0011859.1	6.4	7.8	7	10	10.6	8.2	10.2
module 3	EVM0015092.1	8.9	12	11.8	14	14	13.8	20.7
module 3	EVM0021169.1	26.6	32	31.2	37.3	44.1	36.2	51.5
module 3	EVM0025184.1	3.3	4.8	4	6.2	7.9	5.9	9
module 3	EVM0011255.2	18.9	20.4	20.2	21.7	23.5	20.9	28.8
module 3	EVM0012656.1	10.1	11.6	11.1	13.1	14.3	12.1	17.8
module 3	EVM0012103.1	9.7	10.8	10.6	12.1	12.8	11.9	13.7
module 3	EVM0005346.1	5.7	13.8	13.7	19.2	21.8	17.8	25.9
module 3	EVM0057911.1	1.8	3.4	3.1	5.5	9.6	4.7	11
module 3	EVM0037855.1	3.1	5	4.2	5.3	6.9	5.2	7.2
module 3	EVM0000446.1	5.8	7.6	7.1	8.3	8.6	8.2	8.9
module 3	EVM0039279.1	11.1	10.5	12.1	9	15.6	17.3	24.6
module 3	EVM0036229.1	5.6	5.2	6.2	5	6.6	7.4	7.6
module 3	EVM0009885.1	9	7.8	8	6.8	9.9	13.1	16.9
module 3	EVM0034176.1	3.7	0.4	4.2	2.9	14.5	5.6	15.7
module 3	EVM0026752.1	6	5.4	6	5.9	6.2	8	8.7
module 3	EVM0045853.1	15.1	4.3	11.1	10.3	20	45.3	59.6
module 3	EVM0024452.1	6.5	5	6.4	6.2	7.4	7.5	8.4
module 3	EVM0016564.1	6.3	3.5	6.3	6.1	7.7	7.7	11.2
module 3	EVM0009032.1	4.9	2.4	5.4	4.7	9.1	16.1	22
module 3	EVM0032151.1	8.8	8.3	9.1	7.8	9.6	9.8	9.2
module 3	EVM0005406.1	11.1	8.8	11.3	5.9	12.4	15.5	12.7
module 3	EVM0047401.1	9.2	11.6	11.5	12.7	11.3	12.3	13.6
module 3	EVM0055240.1	5.1	7.1	7.1	7.3	6.7	7.6	7.6
module 3	EVM0059937.1	9.6	10	10.4	12.8	9.9	15.3	16.5
module 3	EVM0028354.5	15	16.8	18	18.3	15.8	18.5	20.1
module 3	EVM0048982.1	9.2	11.2	11.2	11.4	10	12.4	11.3
module 3	EVM0039084.1	9.5	10.5	11.1	12.7	10.4	14.8	12.5
module 3	EVM0040115.1	4	9.1	8.2	9.5	8.9	12.8	10.5
module 3	EVM0010587.6	14.9	19	18.2	19.1	16.2	23.3	19.8
module 3	EVM0044045.1	27	26.9	33.5	42.1	36.7	46.1	37.1
module 3	EVM0041293.1	5.8	5.6	6.4	7.7	6.4	8.6	7.6
module 3	EVM0027702.1	9.6	8.1	12.3	14.5	12.1	18.6	14.6
module 3	EVM0034435.1	7	6.4	12.3	14	11.8	14.9	14.1
module 3	EVM0036650.1	55.7	45.7	60.8	78.7	60	101.3	99.1
module 3	EVM0017603.1	41	38	45.8	50.3	44.1	60.7	59.6
module 3	EVM0049205.1	18.1	16.6	24.1	25.6	22.1	29.8	25.9
module 3	EVM0042476.1	21.4	20.2	34.8	43.5	31.2	78.9	59.9
module 3	EVM0014090.1	7.6	5.5	8.7	9.2	8.1	12.4	11.2
module 3	EVM0058609.1	35	30.1	41.9	44.5	44	51.4	48.9
module 3	EVM0017326.1	11.2	10.4	11.6	14.2	12.4	18.3	18.2
module 3	EVM0005745.1	5	4.2	6.1	7.5	6.3	9.5	8.3
module 3	EVM0036109.1	26.6	19.3	30.8	32.8	25.2	40.1	32.6
module 3	EVM0020117.1	8.3	5.8	8.6	9.1	6.4	10.4	8.9
module 3	EVM0055550.1	14.6	0	16.5	17	7.1	28.5	28.1
module 3	EVM0004405.1	12.9	5.8	13.8	14.8	12.8	21.4	20.1
module 3	EVM0043808.2	13.5	12.2	23.8	21.8	15.6	29.9	27
module 3	EVM0023003.1	9.6	9.4	12.9	12.8	12.1	15.2	13.6
module 3	EVM0013531.1	5.5	5.2	6.5	6.4	6.2	7.7	7.1
module 3	EVM0038688.1	21.2	19.2	22.6	21.8	19.7	22.7	23.9
module 3	EVM0050720.1	6.8	6.6	10	9.8	9.3	10.2	12.3
module 3	EVM0028971.1	14.4	14	17.2	16.3	16.2	19.9	20.4
module 3	EVM0028598.1	10.5	9.6	12.4	11.9	11.6	14.4	14.8
module 3	EVM0012824.1	6.9	6.7	7.1	7.1	6.9	7.7	8.4
module 3	EVM0040445.1	5.2	6.4	6.8	6.8	6.6	8.2	7.4
module 3	EVM0025972.1	14.5	17.5	21.8	21.1	20.8	23.5	22.6
module 3	EVM0024865.1	4.2	5.5	17.1	12.9	7.5	38.1	33.5
module 3	EVM0017936.1	4.8	5.4	19.5	16	12.9	35.3	22.6
module 3	EVM0008904.1	4.6	4.7	7.2	5.9	5.1	7.8	7.3
module 3	EVM0013962.1	33.3	38.4	49	48.9	46.6	72	66.5
module 3	EVM0056607.1	33.4	37.5	65.6	65.4	58.1	88	81.3
module 3	EVM0006381.1	40.6	89	151.5	126.6	96	194.5	192.5
module 3	EVM0003718.1	10.9	11.4	22.6	19.7	18	51.7	49.8
module 3	EVM0019995.1	75.9	88.6	134.3	138.6	104.2	281.7	214.3
module 3	EVM0018206.1	11.8	17.5	18.9	19.7	18.8	24.6	23.2
module 3	EVM0047360.1	21.8	24.5	24.7	26.4	24.6	32.1	30.3
module 3	EVM0020582.1	8.6	9	12.5	12.6	12.2	15.5	15.2
module 3	EVM0012040.1	1.1	5.4	12.3	13.4	12.2	20.3	17.5
module 3	EVM0003222.1	3.2	4.3	6.8	7.4	6.7	8.2	8.1
module 3	EVM0005056.1	51.6	106.7	184.5	176.7	134.5	284.2	288
module 3	EVM0041179.1	25.6	28.5	35.1	34.3	33.8	40.1	41.2
module 3	EVM0041023.1	34.2	34.8	72.1	65.6	44.3	74.9	78.3
module 3	EVM0001307.1	34.8	35.7	48.6	47.2	45.2	51.8	52
module 3	EVM0052692.1	13.6	9.7	8.3	11.1	13.9	20.9	20.5
module 3	EVM0039061.1	9.6	7.7	8.7	10.4	11.3	13	11.9
module 3	EVM0026684.1	13.5	9	13.2	14	17.5	18.2	18
module 3	EVM0047967.1	4.4	3.8	3.3	6	6.2	15.3	11.5
module 3	EVM0042146.1	4.6	4	3.7	6.8	7.2	17.8	13.4
module 3	EVM0004332.1	4.8	4.3	4.3	4.9	5.3	6	5.5
module 3	EVM0056608.1	16.7	11.3	14.9	16.7	19	24	25.7
module 3	EVM0061332.1	25.6	18.3	22.7	25.5	30.1	38.6	40.4
module 3	EVM0032451.1	6.3	2.3	5	5.7	13	20.7	33
module 3	EVM0010860.1	5.3	3.2	3.6	4.3	5.8	8.5	12.2
module 3	EVM0027947.1	7.7	5.7	7.2	9.3	10.3	11.8	12
module 3	EVM0014140.1	16.9	13	16.1	19.6	22.3	30.4	31
module 3	EVM0054571.1	26.7	20.3	24.5	31.3	35	44.1	48.3
module 3	EVM0054389.1	17.6	15.3	16.6	19	23.3	25.3	28.7
module 3	EVM0010516.1	18.3	11.6	13.6	21	26.4	28.1	37.8
module 3	EVM0002267.1	36	25.6	32.2	69.1	54.9	98.2	132.2
module 3	EVM0001260.1	11	7.2	10.8	12.3	11.3	13.2	11.1
module 3	EVM0038228.1	5.4	2.7	5.1	5.7	5.5	5.9	5.7
module 3	EVM0037251.1	7.8	6.5	7.4	8.2	7.9	13.8	8.7
module 3	EVM0014396.1	19.7	15.9	12.9	23.7	21.9	24.6	22.7
module 3	EVM0001249.1	15.4	15.2	12.5	18.3	16.8	28.2	21.6
module 3	EVM0017611.1	10.2	14.8	17.7	16	17.3	20.4	18.8
module 3	EVM0059926.1	7	12.8	20	16.9	18.7	27.3	21.6
module 3	EVM0039451.2	11.7	12.6	15.7	15.4	15.5	20.3	17.7
module 3	EVM0011854.1	16.2	28.2	33.5	31.2	32.3	54.7	45.5
module 3	EVM0009433.1	2	3.8	7.7	5.8	6.7	9.8	8
module 3	EVM0008966.1	2.7	4.7	11.4	9.6	11.4	21.7	12
module 3	EVM0027409.1	7.3	8.7	10.7	10.1	11.1	12.1	11.2
module 3	EVM0031643.1	11.3	11.4	14.5	12.4	14.9	16.5	16.4
module 3	EVM0008212.1	12.7	13.6	14.6	13.8	14.9	17.9	15.1
module 3	EVM0023987.1	4.1	13.1	14.1	13.3	15.2	19.6	19
module 3	EVM0019269.1	15.2	17.1	18.1	17.8	18.8	20.3	19.2
module 3	EVM0061223.1	29.3	31.5	36.2	35.1	37.4	42.6	42.2
module 3	EVM0041311.1	3.5	8	10.5	8.6	13.8	51.2	19.6
module 3	EVM0002539.1	6.3	6.7	8.6	8.4	9.5	10.5	10.3
module 3	EVM0029102.1	11.8	13.5	22.5	21.2	22.5	29.2	30.8
module 3	EVM0058262.1	8.5	11.1	18.3	17	17.3	21.1	23.9
module 3	EVM0022228.1	9.1	9.5	10.8	9.8	10.4	11	11.8
module 3	EVM0006700.1	5.7	9.5	10.1	9.6	10.1	11.8	11.8
module 3	EVM0046092.1	8.1	8.3	8.4	8.3	9.9	10	11
module 3	EVM0026738.1	11.6	12.8	15.7	15	16.7	19.8	20.6
module 3	EVM0031796.1	10.1	11	12.3	11.5	13.6	14.4	15.7
module 3	EVM0042947.1	33.5	34.4	44.4	43.7	45.7	46	57.1
module 3	EVM0052188.1	8	9.8	10.5	10.4	10.6	11.7	12.2
module 3	EVM0057212.1	12.8	15.1	17.5	17.4	21.6	23	26.5
module 3	EVM0013686.1	9.5	9.8	14.1	13.5	17.2	21.8	22.1
module 3	EVM0060429.1	11.2	12	17.9	17.8	19.7	22.7	24.1
module 3	EVM0059647.1	53	65.6	70.1	66.5	74.1	88.3	92.2
module 3	EVM0001875.1	8.1	9.5	14.3	12.6	16	19.8	20.8
module 3	EVM0029497.1	28	32.3	32.7	32.2	34	37.5	35.4
module 3	EVM0018323.1	13.2	20.5	28.3	18.9	22.2	45.1	32.1
module 3	EVM0009469.1	27.5	29.2	32	27.9	30.7	38.5	35.7
module 3	EVM0001271.1	4.6	6.8	7.8	6.2	7.5	9.3	7.9
module 3	EVM0048979.1	6.1	4.3	6.6	5.8	6.3	7	7.6
module 3	EVM0055299.1	6.6	5.1	7.7	7.2	7.5	8.6	9.1
module 3	EVM0042256.1	7.7	6.6	21	14.8	16.2	40.9	41.4
module 3	EVM0058940.1	4.1	3.6	6.3	6.1	8.4	6.4	8.9
module 3	EVM0021354.1	12.9	11.4	15.4	14	16.2	19.4	22
module 3	EVM0042792.1	31.7	25.1	36	35.1	37.3	37.9	46.6
module 3	EVM0039198.1	57.6	44	58	57.9	66.8	70.2	87.1
module 3	EVM0000321.1	20.5	16.3	25	24.4	25.6	26.3	31.1
module 3	EVM0037138.1	122.7	108.8	155.7	143.3	155.6	200.2	182.5
module 3	EVM0033732.1	74	72	88.2	82.8	87.1	106.8	91
module 3	EVM0004895.1	18.5	18.2	21.2	19.8	21	25.6	21.3
module 3	EVM0043143.2	21.3	18.2	25.9	22.9	25.9	29.1	26.8
module 3	EVM0012181.1	9.4	8.7	11.9	11.4	14.2	15.3	15.1
module 3	EVM0009922.1	7.1	7	7.8	7.5	8.2	9.2	8.3
module 3	EVM0005486.1	10.2	9.8	14.9	13	15.6	21.3	21.1
module 3	EVM0004109.1	37.9	34.5	54.7	49.4	54.8	76.2	62.9
module 3	EVM0050039.1	5.3	3.5	6.1	5.7	6.2	12.4	8.9
module 3	EVM0012310.1	3.4	2.9	4.3	4	5.2	17.5	15
module 3	EVM0000240.1	15.5	14.8	16.7	15.8	16.8	18	17.1
module 3	EVM0056109.1	9	9.8	9	10.8	10.8	10.8	12.6
module 3	EVM0031618.1	10.5	17.4	17	20.8	20.7	21.6	22.5
module 3	EVM0023842.1	13	17.1	16.9	19.7	18.7	26	28.5
module 3	EVM0016873.2	43.1	50.8	50.7	59.9	55.7	58.8	72.6
module 3	EVM0031137.1	10.9	11.2	10.9	11.6	12.2	12.5	15.6
module 3	EVM0028859.1	8.8	21.3	20.4	27.1	40.8	44.6	66
module 3	EVM0039361.1	17.7	19.6	18	20	24.2	25.4	26.5
module 3	EVM0045293.1	1.3	3.7	2.7	8	14.9	16.1	44
module 3	EVM0048551.2	1	3.7	3.3	5.1	7.6	8.1	31
module 3	EVM0050193.1	4.2	4.8	4.5	5	5.2	6.1	6.5
module 3	EVM0050474.1	14.9	23.3	21.1	25.4	26.1	45.9	56.8
module 3	EVM0018632.1	79.2	95.9	91.6	134.8	138.7	158.7	188.3
module 3	EVM0056812.1	28.8	38.8	38.7	52.8	53.5	70	77.3
module 3	EVM0054877.1	4.2	8.1	6.5	8.9	9.4	10.1	13
module 3	EVM0013182.1	21.2	30.9	30.2	33.4	34.9	36.9	37
module 3	EVM0016152.1	2.7	5.5	4.7	5.5	6.9	8.2	11.4
module 3	EVM0032798.1	13.4	25.6	21.9	24.5	26.3	28.8	29.8
module 3	EVM0011233.1	4.1	6.3	5.1	5.6	6.5	6.8	8.3
module 3	EVM0032009.1	11.6	14.7	13.4	15.5	17.6	17.3	17.6
module 3	EVM0019810.1	9.2	11.6	11.5	13.1	14.4	13.4	13.8
module 3	EVM0039650.1	8.2	9.3	9.1	10.3	12	11	12.5
module 3	EVM0048412.1	32.2	42.6	38.5	43.1	47	46.2	51.5
module 3	EVM0050808.1	8.1	10.8	10.1	13.7	17.5	17.4	18.6
module 3	EVM0052175.1	4.4	5.4	5.3	6.4	6.8	6.6	7.3
module 3	EVM0056230.1	10.9	15.2	13.6	15.8	18.4	17.7	20.9
module 3	EVM0053175.1	2.8	4.2	4	4.8	6	5.7	8.9
module 3	EVM0014580.1	5.1	6.5	6.3	7.8	8.5	8	9
module 3	EVM0059216.1	11	13.8	12.1	15.4	16.3	16.3	19.8
module 3	EVM0010694.1	11.7	15	13.5	18.9	19.5	19.5	23.5
module 3	EVM0057391.1	23.9	25.3	23.4	29	32.7	41.7	40.4
module 3	EVM0034477.1	21	21.8	16.7	22.3	24.4	25.4	27.2
module 3	EVM0030463.1	37.8	76.7	37.7	80.6	90.8	115.7	176.3
module 3	EVM0008145.1	7	7.4	6.4	7.4	8.7	11.2	13.4
module 3	EVM0048763.1	5.1	4	3.8	5.4	6.4	7	7.9
module 3	EVM0013907.1	34.9	34.7	30.3	46.9	50.1	60.9	63.6
module 3	EVM0038804.1	18.3	18.3	14.4	20.4	19.6	21.1	26.7
module 3	EVM0001631.1	10.9	10.9	9.9	16.2	15.4	16.9	24.6
module 3	EVM0060311.1	4.7	5.7	7.4	8	7.7	9.6	7.9
module 3	EVM0036336.1	34.5	45.5	47.7	63.1	49.8	85.3	57
module 3	EVM0027588.1	33.1	34.8	39.3	41.3	40.7	47.1	44.4
module 3	EVM0031851.1	74.8	80.2	83.5	85.1	84.7	108.6	105.4
module 3	EVM0031936.1	39.8	41	52.3	53.4	52.6	58.5	54.1
module 3	EVM0039498.1	12.3	12.9	13.6	15.6	13.9	18.4	18
module 3	EVM0057122.1	9.8	14.3	16.5	18.2	17.6	23.2	19.5
module 3	EVM0055060.1	56.7	70.7	98.4	124.8	124.2	164	161
module 3	EVM0005883.1	11.4	16.3	16.8	17.8	17.7	19.3	18.3
module 3	EVM0057939.1	8.4	10.4	9.9	11.1	11.1	11.8	11.5
module 3	EVM0031502.1	4.1	11.6	11.1	18.5	17.2	33.6	20.2
module 3	EVM0037910.1	0.5	4.9	4.7	15	11	34	27.6
module 3	EVM0020091.1	3.4	5.3	5.2	5.6	5.4	6.6	6.3
module 3	EVM0005492.1	3.7	7.5	5.8	8.3	7.8	14.2	9.8
module 3	EVM0051113.1	8.9	9.4	9	11.3	10.6	15.8	12.3
module 3	EVM0047982.1	19.9	22.8	22.3	24.2	23.3	27.8	27.2
module 3	EVM0005172.1	1.1	5	4.8	13.3	10.8	34.5	26.6
module 3	EVM0052967.1	3.7	4.4	4.3	4.8	6	6.2	5.8
module 3	EVM0059590.1	3.3	7.2	6.2	7.6	9.3	9.6	9.3
module 3	EVM0020672.2	29.2	39.9	38.1	49	50.5	72	69.7
module 3	EVM0025256.1	6.6	8.9	8	9.2	9.8	10.3	10.2
module 3	EVM0024066.1	15.4	18	16.8	20.7	22.6	29.8	29.7
module 3	EVM0002613.1	9.2	13.6	13	14.8	15.7	18.9	18.5
module 3	EVM0038936.1	5.3	11.9	12.1	16	12.5	14.2	25.5
module 3	EVM0046367.1	11.1	19.1	21.4	22.9	21	27.4	28.9
module 3	EVM0033853.1	1	5.5	8.4	8.9	7.3	17.7	22.5
module 3	EVM0015382.1	3.9	7.2	10.4	10.5	10	13.2	15.2
module 3	EVM0060924.1	3.4	4.6	7.3	7.6	7.3	7.7	8.3
module 3	EVM0026826.1	15.7	17.8	21.3	21.7	21.4	25.9	26.7
module 3	EVM0029173.1	3.3	3.6	6.6	9	8.7	10	11.8
module 3	EVM0033938.1	3.1	3.2	6.5	7.6	6.9	10.8	11.7
module 3	EVM0006047.1	23.9	48.4	59.2	79.1	62.2	134.6	135.4
module 3	EVM0039611.1	57.4	62.2	79.4	85.5	84.8	88.4	91.7
module 3	EVM0040553.1	10.1	10.8	12.3	14.9	14.7	17.2	17.3
module 3	EVM0043338.1	17.3	39.8	58.4	91.5	69.9	150.4	152.8
module 3	EVM0044373.1	3	4	4.9	7.6	6.2	9.6	11.1
module 3	EVM0015895.1	4.7	5.8	6.8	7.3	6.9	7.4	7.6
module 3	EVM0021111.1	20.1	23.4	25.4	34.5	32.8	43.1	53.2
module 3	EVM0018074.2	3.4	3.9	5.5	6.2	5.9	7.2	8.8
module 3	EVM0053568.2	8.1	8.3	9.8	10.7	10.3	11.9	15.1
module 3	EVM0012240.1	13	13.5	15.9	19.1	18	30.4	30.6
module 3	EVM0004706.1	1.6	2.8	8	11.2	9.2	75.1	90.8
module 3	EVM0022774.1	7.7	5.5	8.5	8.5	9.4	10.7	10.3
module 3	EVM0023512.1	53.4	46.4	69.1	71	73.3	81.8	80.9
module 3	EVM0053012.1	4.2	4.1	4.5	5.4	5.7	6	5.9
module 3	EVM0060657.2	55	48.7	57	59.3	63.9	66.7	65.7
module 3	EVM0057678.1	7.6	6.1	8.6	9.9	12.3	17.8	17
module 3	EVM0015102.1	10.3	9.7	13.2	14.6	14.7	15.3	14.8
module 3	EVM0023307.1	14.1	10.9	16.3	16.8	17.5	26.9	31.5
module 3	EVM0028144.1	10.5	7.1	13.9	14.4	22.5	34.8	48.5
module 3	EVM0038386.1	11.9	10.4	13.7	14.1	16.7	19.2	20.6
module 3	EVM0040667.1	3.8	3.6	4.8	5.3	5.5	8.7	10.2
module 3	EVM0044641.1	4.2	4.1	4.6	5.5	5.7	5.8	7.1
module 3	EVM0055947.1	10.1	9.4	13.4	13.5	14.5	14.7	15.2
module 3	EVM0020666.1	17.9	11.5	21.3	22.1	35.1	57.6	81.6
module 3	EVM0020600.1	8.1	6.1	8.9	9.6	10	10.1	10.2
module 3	EVM0019607.1	38.3	13.7	38.4	38.6	81.8	161	223.3
module 3	EVM0061032.1	23.8	19.3	26.1	30.7	37.7	38.2	42.9
module 3	EVM0060793.1	6.1	6	7.7	8.1	8.3	8.4	9.2
module 3	EVM0013869.1	22	19.8	25	28.7	31.9	35.5	42.4
module 3	EVM0011272.1	3.9	3.9	5.6	5.8	5.8	8.4	9.2
module 3	EVM0006036.1	46	45.8	56.7	62.4	57.2	76.5	77.2
module 3	EVM0005390.1	8.2	7.8	11.2	12.8	12.2	15.3	16.2
module 3	EVM0022491.1	4.3	4.2	4.9	5.4	5.3	5.5	6.1
module 3	EVM0055110.1	8.3	8	8.7	9	8.9	9.5	9.6
module 3	EVM0043624.1	5.3	5	6.3	7.2	6.9	8.1	9.2
module 3	EVM0000285.1	56.7	49.9	65.6	84.3	69.2	106.8	113.4
module 3	EVM0041612.1	10.6	11.3	14.5	14.5	17	20.2	18.2
module 3	EVM0011475.2	2.9	3.6	6.4	8.4	8.5	10.4	9.2
module 3	EVM0028386.1	66.1	72.7	81.7	89.9	98	139.6	128.5
module 3	EVM0028616.1	23.5	24.6	26.7	27.8	28.5	46.2	29.6
module 3	EVM0029799.1	2.7	4.3	4.9	5.3	5.8	6.6	5.9
module 3	EVM0030356.1	11.6	14.6	23.1	27	29.2	36.7	35.8
module 3	EVM0030498.1	126.4	157.7	179	181.8	186.1	198.4	188.1
module 3	EVM0040814.1	56.9	66.8	69.5	69.6	74.4	82.5	77.8
module 3	EVM0043664.1	4.4	7.7	10.3	11.7	13.1	17.8	14.3
module 3	EVM0044587.1	12.1	12.3	17.7	19.1	22.2	24.3	22.4
module 3	EVM0046123.1	7.1	8.6	11.5	12.5	12.6	16.2	13.4
module 3	EVM0007597.1	51.6	64.4	78.4	88.4	95.5	103.3	102.8
module 3	EVM0048743.1	12.3	14.4	15.1	16.6	18.6	21.4	20.2
module 3	EVM0052080.1	6	6.9	7.5	8.4	8.5	11.4	10.4
module 3	EVM0053034.1	37.2	77.5	131.5	164.6	180.2	230.4	213.2
module 3	EVM0013355.1	15.5	15.8	18.8	20.4	22.3	27	25.9
module 3	EVM0005089.1	27.6	33.2	49.9	55.1	62.4	76.9	73.9
module 3	EVM0004802.1	4.6	6	8	9.6	12	17.2	16.4
module 3	EVM0002920.1	6.2	8.1	9.5	9.6	14.2	14.8	14.4
module 3	EVM0002485.1	4.6	5	5.5	6.1	7.2	8.2	7.8
module 3	EVM0060582.1	2.5	5.4	7.1	9	12	20.8	20.4
module 3	EVM0053969.1	25.3	26.5	27.8	30.7	34.8	52.8	45.7
module 3	EVM0001510.1	4.3	5.4	5.5	6.1	6.3	9.1	8.6
module 3	EVM0042118.1	1.9	7.2	7.2	9.6	13.3	16.5	18.3
module 3	EVM0061070.1	5.8	8.5	12.1	12.4	14.1	14.7	14.7
module 3	EVM0055021.1	18.4	25.6	26.6	27.8	28.3	30.3	30.3
module 3	EVM0023626.1	8.1	10.1	13.8	14.5	16.4	21.5	21.5
module 3	EVM0061023.1	11.6	11.6	13.4	13.9	15.6	32.2	51.7
module 3	EVM0023516.1	46	49.4	51.1	57.6	62	62.9	69.8
module 3	EVM0024042.1	3.6	14.3	23.5	33.8	76.9	170.7	252
module 3	EVM0024471.1	21.2	22.6	27.7	27.8	30.1	34.7	40
module 3	EVM0022262.1	6.9	7.8	8.6	9.8	9.9	12.1	13.7
module 3	EVM0027143.1	2.1	5.7	6.1	7.7	9	12.4	14.2
module 3	EVM0027460.1	1	2	2.2	5	9.2	10.3	32.9
module 3	EVM0029085.4	9.2	10	12.7	14.1	15.8	15.9	18.3
module 3	EVM0031085.1	11.9	12.7	15.3	17.7	21.4	28.7	32.4
module 3	EVM0032021.1	20	23.3	25.3	28.7	30.2	33.6	34.5
module 3	EVM0033118.1	25.2	26	33.6	34.6	39.6	45	54.8
module 3	EVM0022155.1	5.4	6.3	7.9	9.7	10	11.1	14.2
module 3	EVM0038800.1	5.6	6.2	7.7	8.1	8.8	9.3	9.6
module 3	EVM0039531.1	67.8	76.8	92.2	99.5	107.9	112.8	131.1
module 3	EVM0039955.1	6.1	7.8	8.4	9.3	9.6	12.4	12.7
module 3	EVM0040774.1	5.3	5.9	8.1	8.4	8.9	9.2	9.6
module 3	EVM0020457.1	3.8	8.6	10.3	17.3	23.4	26.2	34.5
module 3	EVM0041628.1	4.6	5.5	9	10.4	10.9	17	19.4
module 3	EVM0042874.1	68.8	114.7	116.5	119.9	127.9	153.1	155
module 3	EVM0043550.1	6.8	7.5	9.2	10.4	10.5	11	11.1
module 3	EVM0046290.1	11.1	12.5	13.6	13.9	15.4	17.3	18.3
module 3	EVM0047532.1	36.6	104.1	110.1	125.1	145.3	177.7	220.8
module 3	EVM0049850.2	3.5	5.3	5.7	6.6	6.8	7.5	8
module 3	EVM0050369.1	14.4	18.4	22.7	24	29.3	45	49.4
module 3	EVM0050729.1	3.6	5	5.1	5.4	5.5	6.2	6.4
module 3	EVM0052260.1	8.6	14.9	18.7	27.7	38.1	40.3	64.3
module 3	EVM0053464.1	27.9	29.2	32.9	37.6	43.1	46.1	54.8
module 3	EVM0053695.1	4.2	4.6	5.4	6.2	6.7	7.3	7.8
module 3	EVM0011349.1	43.3	45.3	52.7	55.1	61.6	62.6	65.5
module 3	EVM0053815.2	5.9	9.4	14.8	24.2	37.9	43.2	52.5
module 3	EVM0055699.1	301.6	422.9	606.6	634.1	645.6	858.4	1024.3
module 3	EVM0056254.1	10.4	14.7	22.9	26.8	29.9	32.8	37.7
module 3	EVM0057482.1	54.9	65.9	81.5	86.4	96.7	96.8	103.9
module 3	EVM0058117.1	11.1	11.7	14.1	14.5	15.1	17.1	19.6
module 3	EVM0019276.2	10.3	10.4	17.9	24.3	32.4	39.8	47.7
module 3	EVM0017753.1	20.2	23.6	24.2	30.9	35.5	37.2	40.2
module 3	EVM0008428.1	9.7	14.9	18.7	20.4	22.1	28	28.1
module 3	EVM0014945.1	3	5	5.7	6.5	6.6	9.8	10
module 3	EVM0012588.2	33.1	55.9	101.2	101.3	110.9	198.6	247.1
module 3	EVM0011959.1	128.6	147	162.2	188.1	193.1	248.5	268.5
module 3	EVM0005376.1	49.8	56.3	68.3	71.1	76.7	76.8	88.7
module 3	EVM0004171.1	30.8	35.3	40	40.8	44.3	52.7	59.8
module 3	EVM0004012.1	15.4	23.5	24.3	26.8	29.2	30.5	33.8
module 3	EVM0002805.1	0.7	2	2.7	3.5	4.1	10.2	12.2
module 3	EVM0002646.1	4.5	5.6	8.3	9.8	14.9	18.4	20.7
module 3	EVM0001479.1	18.3	20.7	24.2	24.8	26.1	27.2	33.2
module 3	EVM0060515.1	36.8	104.1	115.4	132.4	161.4	193.1	256.2
module 3	EVM0058941.1	53.3	69.1	76.5	83.4	110	113.5	140.3
module 3	EVM0000167.1	7.7	12.8	16	23.3	31.6	32.2	56
module 3	EVM0052300.1	20.1	25.7	27.2	24.1	27.7	27.4	26
module 3	EVM0006135.1	41.9	42.4	60.8	58.8	63.1	60.9	59.3
module 3	EVM0040800.1	15.5	18.2	19.9	19.7	22.8	22.8	21.3
module 3	EVM0054323.1	8.8	10.3	12.6	11.6	14.5	13.8	13.5
module 3	EVM0032897.1	4.3	6.6	8.7	8.3	9.9	9.5	9.2
module 3	EVM0022241.1	4.2	6.1	7.6	6.6	9.6	9.1	8.9
module 3	EVM0017130.1	190.7	196	240.5	239.5	265.7	276.7	259.1
module 3	EVM0026680.1	203.1	213.9	394	350	441.3	512.4	403.8
module 3	EVM0027969.1	4.2	5.8	6.5	6.2	7.6	9.2	7.1
module 3	EVM0005713.1	3.5	4.8	5.5	5.3	7.1	8.1	5.8
module 3	EVM0058466.1	87.2	83.8	109.4	105.6	121.4	119.7	112.9
module 3	EVM0016334.1	6	4.7	7.8	7.6	8.8	8.8	8.6
module 3	EVM0003433.1	5.1	4.8	5.9	5.6	6.5	6.8	6.4
module 3	EVM0025010.2	7.2	4.9	7.9	7.5	8.2	8.7	8.1
module 3	EVM0033148.1	7.5	7	8.6	8.4	9.1	9.9	8.7
module 3	EVM0055819.4	7.9	7.3	11.1	10	11.6	12.6	11.3
module 3	EVM0033703.1	6	5.4	9	8.5	9.4	9.9	9.2
module 3	EVM0002324.1	58	56.2	75.7	74.3	77.5	78.6	77.3
module 3	EVM0025692.1	7.3	6	7.2	8.5	10.3	12.1	8.6
module 3	EVM0031129.1	13.1	12.6	22.7	24	30.5	32.3	28
module 3	EVM0008077.1	9.6	9.5	10.1	11	11.4	15.5	10.9
module 3	EVM0028082.1	6.2	49.8	49.5	95.1	115.2	116.3	80
module 3	EVM0025125.1	4.5	7	6.6	8.4	9.6	9.6	8.2
module 3	EVM0060887.1	5.4	7.6	9.4	11	12.3	12.3	10.9
module 3	EVM0040543.1	5.5	44.2	44.9	62.7	66.9	74.8	53.9
module 3	EVM0027721.1	107.8	113.5	128.1	130.2	135.4	160.2	130.1
module 3	EVM0049975.1	4.2	4.9	9.6	13.4	14.9	13.4	10.7
module 3	EVM0023724.1	4.3	5.4	6.1	6.8	7.5	7.4	6.7
module 3	EVM0003607.1	4.1	5.7	5.7	7.5	9.5	7.6	6.4
module 3	EVM0044771.1	12.2	8	12.8	14.2	21.6	19.4	16.9
module 3	EVM0030692.1	20	19.5	21.2	23.6	29.1	25.2	24.3
module 3	EVM0001910.1	8.7	7.4	9.3	9.6	12.8	10.8	9.9
module 3	EVM0016756.1	3.5	5.4	5.3	6.1	7.7	6.7	6.3
module 3	EVM0052742.1	25.1	25.2	30.8	41.4	52.1	49.7	41.4
module 3	EVM0014689.1	9.2	10.7	10.9	11.2	11.5	11.4	11.2
module 3	EVM0011651.1	14.4	20.9	21.1	22.7	26.2	25.1	24.4
module 3	EVM0057938.1	3.1	4.9	5.6	5.7	6.7	6.5	6.3
module 3	EVM0055022.1	2.5	4.4	5	5.3	7.4	7.3	7.2
module 3	EVM0049864.1	3.4	4	5.3	5.4	6.9	5.8	5.5
module 3	EVM0031544.1	29.3	32.8	36.3	38.2	40.5	39.7	39.6
module 3	EVM0028902.1	12.6	15.5	19.7	20.9	25.9	25.1	24.7
module 3	EVM0002080.1	5.7	6.3	7	7.4	8.9	8.4	8.2
module 3	EVM0015647.1	12.2	14.4	14.9	16.4	18.2	18.2	18.1
module 3	EVM0041030.1	7.9	12.6	14.3	15.2	18.5	20.7	17.9
module 3	EVM0047224.1	17.8	21.5	24.8	25.7	26.9	27.8	26.6
module 3	EVM0060859.1	3.8	4.4	4.9	5.5	5.9	6.5	5.7
module 3	EVM0051828.1	61.7	87.3	94.6	104.9	127.9	129.9	118.9
module 3	EVM0017431.1	40.8	65.8	90.5	95.1	96.4	110.9	95.3
module 3	EVM0000082.1	12.5	14.6	14.9	15.5	17.4	18.2	17.2
other 1	EVM0059722.1	16.9	14.8	13.9	17	16.7	14.2	15.8
other 1	EVM0041093.1	7.1	6.2	5.8	7.5	6.9	5.6	5.7
other 1	EVM0050188.1	18.9	12.5	15.2	20.5	22.7	17.1	17.8
other 1	EVM0006026.1	86.7	77.2	79.8	84.1	96.4	78.3	81.1
other 1	EVM0015381.2	8.1	7.3	8.9	10.2	10.1	6.2	8.9
other 1	EVM0050092.1	8	6.7	8.5	9.4	9.1	7.9	9
other 1	EVM0006232.1	7.8	7.1	7.9	8.8	9.3	7.3	8.2
other 1	EVM0056745.1	16.1	15.6	16.8	18.7	17.5	11	16
other 1	EVM0055713.1	26	17.6	33.7	41.3	70.3	12.7	21.1
other 1	EVM0054853.2	6.5	5.9	6.3	6.6	7.1	5.9	6.2
other 1	EVM0016307.1	10	9	9.2	10.9	10.6	8.6	9.2
other 1	EVM0003252.1	8.8	8.2	8.9	9.6	8.9	8.7	8.8
other 1	EVM0002167.1	13.6	11.9	14.2	14.4	14.2	12.2	13
module 4	EVM0023811.1	18.1	19.1	15.9	17.6	20.8	18.9	17.2
module 4	EVM0017357.1	14.6	15.9	10	15.1	17.8	16.7	13
module 4	EVM0016327.1	2.9	9.6	7.4	5.8	14.9	9.3	7.4
module 4	EVM0045279.1	4.5	5.9	5.8	5.6	6.4	6	5.8
module 4	EVM0012194.1	4.3	5.4	5.1	4.8	6.2	5.8	5.3
module 4	EVM0009612.1	6.5	8	7	6.5	8.2	8.2	7.3
module 4	EVM0052952.1	7.8	8.4	6.8	7.9	10.8	10.2	8.4
module 4	EVM0026780.1	6.5	7.2	5.3	6.6	7.9	7.8	7.6
module 4	EVM0015447.2	19.5	23.2	21.2	22.2	28.4	27.4	25.8
module 4	EVM0011890.1	9.5	12.4	10.4	11.5	14.6	14.6	13
module 4	EVM0027087.1	9.3	17.3	14.7	16.9	34.4	39.1	21.8
module 4	EVM0013982.1	274.2	354.5	344.3	346.8	414.8	419.5	397.1
module 4	EVM0003826.1	7.1	9.3	9.1	9.1	10.8	11.5	10.3
module 4	EVM0020043.1	97.7	179.7	155.9	171.3	186.1	206.3	178.3
module 4	EVM0022806.1	112.8	130.7	114.7	125	131.3	133.1	119.9
module 4	EVM0017099.1	18.5	23.8	19.5	23.2	26.5	28.2	22.2
module 4	EVM0042095.1	7.7	11.3	9.9	11.3	13.6	11.6	11.2
module 4	EVM0051632.1	6.1	6.6	6.3	6.5	7.2	6.9	6.3
module 4	EVM0015349.1	14.4	17.1	16.8	16.9	20.2	18.5	16.8
module 4	EVM0053628.1	6.7	9.3	7.1	7.2	7.7	7.5	6.9
module 4	EVM0030769.1	7.5	11.5	9.2	9.6	10.9	9.8	9.1
module 4	EVM0036046.1	9.6	12.1	10	10.6	11.7	11	10.6
module 4	EVM0037500.1	5.9	7.8	6	6.8	9.6	7.5	6.5
module 4	EVM0028997.1	6.7	9.6	8.3	8.7	10.2	9.4	8.5
module 4	EVM0003559.1	3.2	10.7	5	5.7	8.2	8.5	5.5
module 4	EVM0029006.1	11.2	12.4	11.9	10.8	12.2	13.7	9.8
module 4	EVM0021265.1	8.7	9.2	6.6	3.1	8.8	9.3	3.4
module 4	EVM0018730.1	12.2	13.7	8.9	8.4	9.3	13.4	4.3
module 4	EVM0030511.1	28.5	35.8	37.2	34.1	35.4	40.9	36
module 4	EVM0016489.1	6	7	7	5	6.2	7.3	6.7
module 4	EVM0004558.1	10.2	14.3	14.2	12	13.3	15.6	13.6
module 4	EVM0053782.1	5.1	5.7	5.5	5.2	5.3	6.1	5.2
module 4	EVM0053681.1	25.5	53.4	52.6	50.4	52.3	58	38.9
module 4	EVM0038281.1	5.4	6.4	6.4	5.7	6.2	6.8	5.9
module 4	EVM0008769.1	9.4	15.8	13.9	12.4	14.2	17.3	11.4
module 4	EVM0026475.1	39.7	52.9	48	47.2	48.3	51.6	46.9
module 4	EVM0007280.1	12.2	19.3	17.6	16.7	17.8	18.7	16.2
module 4	EVM0052509.1	4	5.5	5.8	4.1	5.9	6.3	5.5
module 4	EVM0048491.1	2.7	5.6	5.6	4.8	5.8	6.4	5
module 4	EVM0056592.1	104.3	128.3	121.6	115.4	129.1	135.8	113.6
module 4	EVM0035899.1	27	34.3	33.2	32.7	35.7	38.6	30.9
module 4	EVM0003168.1	4.5	8	9	6.4	10.2	10.7	4.9
module 4	EVM0052327.1	4.9	6.1	5.6	5	5.4	5.1	5.1
module 4	EVM0032408.1	8.8	13.1	12.4	7.7	12.1	9.6	10.7
module 4	EVM0036890.1	6.4	7.9	8	6.7	7.8	7.7	7.1
module 4	EVM0018429.1	4.1	5.7	6.3	4.6	5.6	5.1	5.5
module 4	EVM0031861.1	18.6	26.2	27	18.4	20.6	21	20.1
module 4	EVM0010626.1	24.5	34.5	37.1	32.7	32.8	34.5	33.6
module 4	EVM0009014.1	5.3	7.2	7.3	5.8	6.1	7.1	6.8
module 4	EVM0047258.1	11.9	28.8	34.4	24.1	31.7	25.9	18.8
module 4	EVM0053327.1	8.6	11.2	11.4	10.7	12.3	11.2	10.3
module 4	EVM0026784.1	31.6	38.7	40.1	37.5	41.1	38.1	33
module 4	EVM0016071.1	15.2	19.9	20.1	18.3	22	18.8	12.6
module 4	EVM0052438.1	6.1	10.2	9.7	9.3	10.7	10.2	9.2
module 4	EVM0007259.1	14.8	21.9	19.1	18.1	22.7	18.9	17.7
module 4	EVM0048441.1	10.8	12.4	10.9	10.7	11.9	10.8	10.1
module 4	EVM0023473.1	12.1	15.3	14.5	13.1	14.9	13.4	11.8
module 4	EVM0022276.1	9	11.2	9.8	9.2	10.4	9.4	7.8
module 4	EVM0001164.1	33.5	48.4	36.7	34.8	41.4	36.8	24.2
module 4	EVM0040726.1	4.5	6.6	5.2	6.8	5.8	5.5	5.3
module 4	EVM0060472.1	7.1	9.8	9	10.6	9.8	9.4	8.2
module 4	EVM0014558.1	6.4	12	9.6	13.8	13.2	11.8	8
module 4	EVM0015682.1	4.2	6.6	5.2	5.6	5.5	5.5	4.5
module 4	EVM0009705.1	12.1	20.9	17.4	19.6	18.2	18.6	16.2
module 4	EVM0002742.1	5.5	7.2	6.2	7.1	6.9	6.7	5.7
module 4	EVM0035452.1	8.8	9.8	8.1	11.8	9	13.5	9.4
module 4	EVM0051482.1	10.3	12.8	11.6	13.5	11.6	12.5	12.4
module 4	EVM0037088.1	4.3	7.3	5.6	6.5	6.1	6.4	5.9
module 4	EVM0023581.1	15	22.7	17	19.5	17.4	18.6	18
module 4	EVM0026411.1	26.5	31.6	28	30.7	27.6	32.6	28.8
module 4	EVM0005411.2	5.5	8.5	6.3	6.6	6.2	7.7	6.3
module 4	EVM0055964.1	5.5	6.9	5.7	6.7	6.3	8.8	5.5
module 4	EVM0027519.1	10.5	12.1	11.2	11.9	11.2	13.6	10.3
module 4	EVM0021363.1	7.7	10.4	9.8	10.4	10.2	10.7	9.3
module 4	EVM0011433.1	41.8	182.5	145.7	148.3	139.1	193.1	99.9
module 4	EVM0059504.1	20.4	27.3	22.7	23.2	22.8	24.8	18
module 4	EVM0011554.1	9.2	17.3	11.8	14.3	13.7	14.5	10.8
module 4	EVM0036214.1	7.8	23.2	18.5	19.1	16	20.1	9.8
module 4	EVM0001335.1	10.6	13.7	11	11.1	10.9	11.5	9.9
module 4	EVM0049732.1	18.7	20.6	23.3	19.7	20.1	20.2	15.7
module 4	EVM0049540.1	16.6	32.7	27.7	20.9	23.6	27.2	16.1
module 4	EVM0022185.1	9.1	10.7	10.4	9.4	9.3	10.3	8.7
module 4	EVM0019446.1	38.2	90.9	82.9	77.1	78.6	81.9	56.8
module 4	EVM0032088.1	10.4	15.5	17.8	12.6	12	14.1	9.6
module 4	EVM0043814.1	26.1	33.4	36.4	31	29.8	31	25.3
module 4	EVM0051394.1	13.8	17.5	18	16.3	14.6	16	10.2
module 4	EVM0024290.1	147.8	211.4	240.9	206.6	151.2	159.8	99.9
module 4	EVM0010398.1	10.8	17.9	23.4	17.7	11.9	14.7	6.6
module 4	EVM0031547.1	16.2	19.4	17.9	17.4	16.9	18.3	17.2
module 4	EVM0029339.1	8.8	14.3	14.1	13.3	12.2	14.2	10.5
module 4	EVM0009499.2	7.9	11.5	9.6	9.1	8.5	9.8	8
module 4	EVM0058991.1	417.5	859.1	835.1	721.7	623.6	721.9	443.7
module 4	EVM0043731.1	16.9	48.4	41.4	36.8	29.2	38.4	18
module 4	EVM0008816.1	6.5	14.7	12.4	10.6	10	10.3	9.5
module 4	EVM0008194.1	16.6	51.6	45.2	43.6	36.2	43.1	20.2
module 4	EVM0053250.1	18.5	22.1	22.9	20.7	19.9	26.2	19.9
module 4	EVM0037687.1	12	14.8	14.9	14.5	13.2	15.8	13.2
module 4	EVM0010200.1	84.4	165.1	191.4	162.1	123.8	196.4	140.7
module 4	EVM0045431.1	36.7	44.9	44	42.3	41.7	46.4	41.9
module 4	EVM0018541.1	19.4	52.6	44.2	36.8	33.6	56.7	43.8
module 4	EVM0007717.1	11.7	14.2	14.5	14	13.9	16.6	14.1
module 4	EVM0024124.1	30.9	72.3	72.4	63.9	53.5	67.4	33.1
module 4	EVM0050945.1	35.3	52.9	64.5	50.4	50.6	53	40.9
module 4	EVM0039113.1	20.9	23.9	27.1	23.1	22.9	24.7	22.2
module 4	EVM0029233.1	6.7	9	10.2	8.9	8.1	9.9	7.5
module 4	EVM0017547.1	7.5	10.9	12.6	10.1	9.1	11	8.2
module 4	EVM0044422.1	131	236.1	286.4	217.6	201.3	255.7	146.4
module 4	EVM0008687.1	14.4	19.4	22.3	19.2	17.3	20.9	16.5
module 4	EVM0032772.1	22.8	24.3	24.6	23.6	22.8	27.7	22.7
module 4	EVM0026402.1	31.5	33.1	36.5	32.9	32.3	38	30.9
module 4	EVM0011292.1	10.9	14.2	19.8	13.7	13.6	14.5	9.1
module 4	EVM0025163.1	34	86.4	77.7	58.2	35.7	101.8	32.5
module 4	EVM0006726.1	19.9	22	21.9	21.4	21.1	24.2	19
module 4	EVM0013946.1	43.2	104.3	134.4	116.5	66.5	130.3	85
module 4	EVM0044615.1	382.8	504.4	794.9	635.5	456.9	721.9	502.1
module 4	EVM0006572.3	48.7	86.9	105.6	91.5	74.3	103.3	75.3
module 4	EVM0010033.1	3.2	5	7.1	5.9	4.7	6.9	5.5
module 4	EVM0005175.1	54.6	65.7	76	70.5	63.3	79.3	67.2
module 4	EVM0032033.1	21.4	22.8	26.8	24.9	21.5	23.6	22.1
module 4	EVM0006703.1	7.7	11.8	14.4	12.7	8.1	12.5	10.7
module 4	EVM0055873.1	9.9	17.9	20.3	18.8	15.5	18.7	12.8
module 4	EVM0023519.1	3	5.5	9.8	6.6	4.8	6.2	3.8
module 4	EVM0002569.2	10.3	15	17.2	15.7	14.7	15.3	11.4
module 4	EVM0012670.1	5	5.6	5.8	7.1	4	6.2	5.3
module 4	EVM0043849.2	10.5	11.9	12	12.2	10.6	12.6	11.9
module 4	EVM0008822.1	11.6	15.4	15.7	16.6	14.5	18	14.9
module 4	EVM0033674.1	9.7	11.2	11	11.5	10	11.2	10.2
module 4	EVM0053524.1	7.2	8.5	9.5	9.6	8.3	12.3	8
module 4	EVM0043518.1	5.8	12.4	11.5	12.9	10.9	15.6	8.6
module 4	EVM0027171.1	21.3	35.7	29.7	41.5	26.4	38	23.8
module 4	EVM0047652.1	9.6	15.1	15.6	16.5	14.6	15.8	14.5
module 4	EVM0000677.1	10	13.4	14.4	15.5	13	14.9	11.9
module 4	EVM0041084.1	12.3	17.3	11	10.4	12.5	9.4	10.6
module 4	EVM0039328.1	40.8	41.4	33.6	32.9	37.8	17.7	27.7
module 4	EVM0030855.1	186.3	202.8	178.4	174.7	192	80.5	105.2
module 4	EVM0032906.1	6.4	8.7	6.2	6.1	6.5	5.2	5.1
module 4	EVM0029702.1	5.3	6.4	5.1	5.1	5.6	4.8	4.3
module 4	EVM0028867.1	36.6	43.4	37.8	35	41.1	26.2	33.2
module 4	EVM0036642.1	10	15.2	10.2	9.5	11.4	8.5	9.4
module 4	EVM0024607.1	227.7	242.1	236.4	222.2	238.6	110.9	127.7
module 4	EVM0020195.1	192.8	207.1	199.5	183.4	198.6	93.5	109.7
module 4	EVM0023674.1	14.4	16.1	16.9	14	16	14	14
module 4	EVM0024664.2	8.2	11.5	12	8	9	7.7	4.7
module 4	EVM0016078.1	16.5	22.2	24.1	17.7	18.1	15.3	12.6
module 4	EVM0042658.1	4.2	15.2	5.6	4	4.6	3.9	2.2
module 4	EVM0027172.1	13.1	14.8	14	12.9	13.3	11	10.5
module 4	EVM0058472.1	24.3	30.2	26.1	22.8	23.7	23.2	21.2
module 4	EVM0046181.1	6.3	7.6	6.7	5.6	6.1	5.4	4.8
module 4	EVM0014591.1	7.1	9.4	7.9	6.8	7	5.5	4.3
module 4	EVM0057457.1	9.4	9.6	9.2	6.7	9.7	7.4	7.6
module 4	EVM0028540.1	22.7	34.1	28.7	18.1	34.2	22.6	26.4
module 4	EVM0012493.1	7.5	8.6	7.8	6.4	9	6.2	7.5
module 4	EVM0008646.1	4.7	6.8	5.4	4.4	5	4.1	4.7
module 4	EVM0026146.2	5.8	9.1	6.2	6.1	7.7	5.2	6.2
module 4	EVM0023721.1	11.7	15.3	12.3	11.7	13.2	10.8	11.8
module 4	EVM0016522.1	5	9	6	4.4	6.2	4.1	6
module 4	EVM0004448.1	16.3	20.6	16.7	16.2	17.6	15.8	16.3
module 4	EVM0060258.1	6.9	12.9	11	11.3	9.9	6.1	7.4
module 4	EVM0059075.2	18.8	23.4	22.8	23.5	22.3	18	18.9
module 4	EVM0035164.1	11.5	12.9	12.6	13.8	12.3	10	12.4
module 4	EVM0015916.1	18.3	20	19.6	20.8	20.2	18.7	18.9
module 4	EVM0026052.1	5.2	6.1	5.7	6.5	6	5.6	5.9
module 4	EVM0012387.1	15.4	23.7	22.2	23.8	22.5	18.1	21
module 4	EVM0010765.1	4.9	5.6	5	5.6	5.4	4.2	5.3
module 4	EVM0036307.1	13	14.2	13.4	13.4	16.4	10.2	11.6
module 4	EVM0029236.1	13.7	17.3	16.8	15.4	17.9	13.5	13.6
module 4	EVM0034651.1	7.5	10.1	9.9	9.7	10.8	7.1	9.7
module 4	EVM0015046.1	7.5	13	11.4	11	13.6	7.3	8.5
module 4	EVM0054024.1	7.2	9.3	8.1	8.9	9.9	6.9	8.3
module 4	EVM0027344.1	13.5	19.4	15	16	19.2	13.2	15
module 4	EVM0058089.2	15.4	19.7	19	18.7	21.8	16.4	16.7
module 4	EVM0038707.1	8.7	16.5	15.7	16.1	17	14.6	14.9
module 4	EVM0001024.1	19.6	31	27.4	27.7	32.8	22	23.5
module 4	EVM0057638.1	11.7	14.5	12.1	12.6	12.7	12.2	11.3
module 4	EVM0053702.1	25.9	35.5	33.7	33.9	34	28.8	26.8
module 4	EVM0029328.1	14.8	24.6	19.7	20.3	21.3	16.6	13
module 4	EVM0023366.1	18.8	30.1	25	25	26.2	22.4	18.6
module 4	EVM0055155.1	10.3	11.7	10.5	12.1	13.3	11	9.7
module 4	EVM0016820.1	5.9	8.5	8	8.1	8.8	7.2	5.3
module 4	EVM0023567.1	5.3	6.4	6.2	6.4	6.7	5.6	4.4
module 4	EVM0036826.1	11.3	12.6	12.5	14.7	15.4	12	9.2
module 4	EVM0013154.1	37.9	60.3	57.4	60.6	65.4	38	27.7
module 4	EVM0023700.1	25.1	52.1	51.5	51.7	57.9	39.9	37.8
module 4	EVM0012840.1	8.9	14.1	13.8	14.1	19.2	13.8	10.7
module 4	EVM0058712.1	5.7	6.6	6.3	6.7	6.5	6.1	4.8
module 4	EVM0028081.1	18.7	25.9	20.1	28.3	24	14.7	14.4
module 4	EVM0061218.1	6.2	8.3	6.2	7.1	6.5	3.2	2.8
module 4	EVM0034112.1	9.2	11.3	9.6	11.3	9.8	8.1	7.3
module 4	EVM0040623.1	6.9	11.3	7.2	8.1	7.3	6	5.8
module 4	EVM0037488.1	2.4	14.9	5	6.7	5.2	1.9	0.8
module 4	EVM0024176.1	10.9	12.6	11	12	11.1	9.7	9
module 4	EVM0047898.1	21	28.2	23.2	23.9	28.1	18.2	19.5
module 4	EVM0013828.1	11.2	13.7	11.5	11.6	12.9	9.2	11
module 4	EVM0034021.1	9.5	11.6	9.9	10.3	11.1	7.4	7
module 4	EVM0012016.1	7.1	9.4	7.7	8	9	6.5	6.3
module 4	EVM0033871.1	6.5	8.1	7.6	7.9	7.8	6.1	7.5
module 4	EVM0009994.1	6.8	16.5	7.2	11.9	9	4.9	5
module 4	EVM0011138.1	4.8	4.6	5.4	6.6	6	4.3	4.2
module 4	EVM0056648.1	14.6	15.7	15.8	16.1	16.1	13.8	11.3
module 4	EVM0016903.1	4.1	4.6	6.1	7.9	12	2.8	2.6
module 4	EVM0008657.1	6.4	6.7	8.6	9.8	16.2	4.6	3.9
module 4	EVM0047386.1	4.9	5	5	5.9	5.4	4.7	4.7
module 4	EVM0046863.1	31.7	34.6	34.8	35.7	35.6	31.7	28.4
module 4	EVM0005279.1	23.6	26.8	27.1	29.6	29.1	21.8	20.1
module 4	EVM0026449.1	14.6	16.7	15.9	16.6	17.9	14.3	12.7
module 4	EVM0020376.1	14.6	17.4	15.8	17.7	18.4	11.5	10.9
module 4	EVM0016386.1	7	7.9	7.1	8.4	9.9	5.5	5.5
module 4	EVM0036136.2	18.7	25.8	18.6	26.2	26.2	15.5	15.9
module 4	EVM0033009.1	11.2	11.6	10.3	12.5	12.2	7.4	5.2
module 4	EVM0000183.1	6.7	6.8	6.5	7.2	7.2	6.2	5.5
module 4	EVM0045116.1	10.9	11.2	13.6	11.7	9.3	10.3	10.6
module 4	EVM0029939.1	16	19.5	16.5	16.4	15.9	15.1	16
module 4	EVM0042424.1	7.6	9.5	8.8	9.1	6.1	7.3	8
module 4	EVM0014134.1	4.8	5.9	5.4	5.8	4.4	4.1	5.1
module 4	EVM0019554.1	9.1	10.9	12.9	11.1	9.9	8.9	10.2
module 4	EVM0023467.1	7	8.9	9.8	9.1	8.2	8.4	8.5
module 4	EVM0003539.1	29.9	36.6	38.6	37.4	33.8	34.6	35.9
module 4	EVM0048027.1	7.6	11.2	9.8	10.2	9.1	9.8	9.8
module 4	EVM0042021.1	28.3	50.2	33.8	43.2	29.2	33	31.3
module 4	EVM0035453.1	26.8	43.7	34.7	37.1	32.3	34.5	34.3
module 4	EVM0059737.1	11.5	15.9	15.8	17.4	13.4	13.5	13
module 4	EVM0039103.1	13	16.3	15.7	15.9	15.1	15.4	13.9
module 4	EVM0003728.1	17.9	23.2	22.4	25.7	22.1	20.7	20.6
module 4	EVM0032640.1	12.9	15.2	16.4	14.8	15.1	15	13.8
module 4	EVM0048537.1	3.8	6	6.7	5.2	5.9	5.1	4.2
module 4	EVM0055718.1	8.2	14.7	15.1	14.2	14.6	10.5	8.7
module 4	EVM0052048.1	151.2	193.5	198.4	188.5	191	182.8	182
module 4	EVM0029971.1	64.2	156.9	172	146.4	150	118.5	71.6
module 4	EVM0054233.1	5.3	8.4	7.2	6.9	7	6.4	6.6
module 4	EVM0023378.1	6	9.2	7.8	6.6	6.9	6.1	6.1
module 4	EVM0006273.1	21.1	26.3	23.8	23.6	23.7	22.7	21.9
module 4	EVM0052124.1	33.2	46.7	42.1	43	37.5	35.6	36.4
module 4	EVM0020765.1	8.6	13.9	9.1	9.5	8.8	8.7	8.9
module 4	EVM0058851.1	7.5	11.3	8.9	8.9	8.4	8.1	8.4
module 4	EVM0044282.1	6.1	10.2	8.5	8.1	8	7.4	8
module 4	EVM0038445.1	56.1	114.7	82.4	70.3	65.3	57.7	66.9
module 4	EVM0036978.1	3.6	8	7.8	6.8	6.2	4.8	5
module 4	EVM0016042.1	8.2	18.8	17.1	16.4	16.3	12.4	14.2
module 4	EVM0005025.1	4.2	9.3	8.9	8.3	8.1	5.8	6.6
module 4	EVM0019621.1	15.2	26.2	23.8	23.8	22.6	20.2	18.9
module 4	EVM0055347.1	13.3	23	22.3	22.7	22.2	19.1	16.8
module 4	EVM0053144.1	8.1	14.7	14	14.1	13.8	13.4	11.7
module 4	EVM0011560.1	1.9	8.6	6.5	6.9	5.9	3.2	2.6
module 4	EVM0010592.1	5.3	7.4	7.4	7	6.8	6.3	5.8
module 4	EVM0036962.1	59.6	140	105.7	104.7	96.9	90.7	68.6
module 4	EVM0024956.1	50.6	205.1	156.6	152.5	129.9	88.7	55.4
module 4	EVM0055156.1	16.3	29.7	26.5	25.8	24.6	21.6	20.3
module 4	EVM0009070.1	1.4	10.9	9.6	9.2	8.6	3.6	1.9
module 4	EVM0005920.1	7.9	11.1	12.2	10.4	9.6	8.6	8.9
module 4	EVM0024855.1	15.3	21.1	25.6	21.1	20.6	19.6	17.2
module 4	EVM0044405.1	48.4	74.4	78.1	66	64.4	62.1	48.6
module 4	EVM0009242.1	4.1	7.2	8.6	6.9	6.6	5.7	4.9
module 4	EVM0002591.1	13.9	20.1	20.5	18.3	17	15	14.9
module 4	EVM0048711.1	12	13.8	21.3	19.2	9.8	9	9.6
module 4	EVM0043296.1	10.8	12.7	13.1	12.6	10.4	6.8	7.8
module 4	EVM0021261.1	9.6	10	10	10	8.2	7.1	7.1
module 4	EVM0035906.1	16.9	18.6	23.8	18.6	14.9	6.6	1.8
module 4	EVM0052711.1	99.3	140.8	158.6	122.6	87	71.7	28.5
module 4	EVM0049213.3	7.4	13.7	16.8	11.6	7.3	6.3	2
module 4	EVM0048268.1	21.9	34	50.1	30.2	18.7	6.5	3
module 4	EVM0048017.1	20.4	23.2	24.4	21.5	15.5	10.7	3.4
module 4	EVM0045221.1	122.8	135	156.5	130.9	99.3	83.8	72.9
module 4	EVM0039043.1	51.4	69.4	69.7	62.3	49.4	47.6	41.5
module 4	EVM0036499.1	69.8	79.5	99	73.6	56.1	50	28.7
module 4	EVM0030439.1	18.6	25.2	28.7	21.3	16.6	9.8	2.3
module 4	EVM0023465.1	15.3	16.7	21.5	16.6	12.9	6.3	1.6
module 4	EVM0018481.1	20.3	21.9	24.4	20.5	20.1	17.7	14
module 4	EVM0013548.2	22.8	32.4	33.8	29.8	21.9	19.6	15.7
module 4	EVM0040696.1	27.7	32.7	32.7	28.4	24.9	18	15.7
module 4	EVM0059726.1	12.5	14.5	13.3	12.6	11.2	11	10.5
module 4	EVM0040317.1	152.2	255.4	226.9	170.4	126.6	110.4	46.7
module 4	EVM0025861.2	17	22	20.7	18.6	16.3	14.7	11.8
module 4	EVM0013165.1	13.5	17.9	16.7	13.6	13	10.1	9.1
module 4	EVM0010983.1	5.3	6.2	13.9	7.7	5.1	5.1	3
module 4	EVM0039239.1	26.2	26.6	29.4	27.9	25.6	20.8	18.5
module 4	EVM0016338.1	9.5	9.9	13.4	10.4	9	6	5.2
module 4	EVM0037952.1	33.7	42.1	49.6	43.4	31.6	30.9	23
module 4	EVM0023277.1	19.9	20	27	22.3	19.2	17.2	15.2
module 4	EVM0045176.1	665.8	696.5	1053.8	801.8	648.6	530.4	298.5
module 4	EVM0042025.1	57.2	59.1	80.3	61.5	49.9	40.9	24.9
module 4	EVM0009099.1	25.9	26.3	32.1	28	20.1	16.9	6.9
module 4	EVM0006200.1	30	30.8	56.6	36.9	27.9	22.3	10.8
module 4	EVM0042128.1	4.9	6.4	6.5	6.7	5.5	4.8	3.7
module 4	EVM0027248.1	7.6	8.8	24.4	16	7.9	5	5
module 4	EVM0060553.1	4.6	6	15.8	11.1	5.3	2	3.4
module 4	EVM0006100.1	6.9	7.2	8.3	8	7.1	5.7	6.3
module 4	EVM0031942.1	16	20	26	20.9	17.4	15.3	9
module 4	EVM0038971.1	41.6	50.6	68.6	51.2	45	33.9	18
module 4	EVM0033841.1	58.1	63.6	97.6	76.7	62.5	52.6	21.7
module 4	EVM0013605.1	6	9.1	11	9.7	7.1	5.3	3.2
module 4	EVM0049078.1	0.9	5.3	19.7	9	2.9	0.8	0
module 4	EVM0016644.1	4.2	5.5	15.2	9.4	4.3	2.8	2.5
module 4	EVM0012681.1	81.5	114.3	141.8	115.2	87.7	64.3	30.5
module 4	EVM0058404.1	13.9	17.7	19.7	17.9	15.9	13.5	10.5
module 4	EVM0054651.1	11.2	11.6	15.5	12.1	11.5	10.1	8
module 4	EVM0005517.1	67.1	77.4	96	79.6	76	55.4	50
module 4	EVM0016586.1	6.5	8	7.7	7.1	5.9	5	5.7
module 4	EVM0026818.1	5	7.2	6.2	5.9	5.6	4.9	5
module 4	EVM0039831.1	10	15.8	14	13.6	10.5	9.2	9.7
module 4	EVM0037803.1	40	50.7	47.2	45.6	44.7	36.6	37.3
module 4	EVM0037708.1	14.3	21.4	19.6	18.8	15.1	11	11.9
module 4	EVM0014691.1	11.1	19.8	14.9	14.2	11.4	8	8.9
module 4	EVM0009983.1	8.1	12.9	10	8.6	8.1	4.4	5.4
module 4	EVM0052696.1	30.2	40.2	30.5	30.4	33	27.5	30.1
module 4	EVM0049001.1	14.7	19.5	17.7	15.3	16.8	9.9	10.7
module 4	EVM0037176.1	11.2	13.2	12.7	11.7	11.8	8.9	10
module 4	EVM0035259.1	22.6	44.4	40.1	27.3	31.4	22	22.2
module 4	EVM0031432.1	5.6	7.4	7	7	7	5.4	5.6
module 4	EVM0060528.1	7.6	9.3	8.2	8.1	8.2	7	7.9
module 4	EVM0007173.1	16.5	19.2	18.5	17.3	17.6	15.6	16.7
module 4	EVM0038472.1	11.4	14.9	12.1	11.7	11.8	11.4	10.3
module 4	EVM0028782.1	13.9	19.9	19.4	17.8	19	17.1	8.8
module 4	EVM0060840.1	8.2	12.6	12.5	8.9	9.2	8.7	5.9
module 4	EVM0032611.1	68.1	122.1	121	98	104.9	86.7	64.8
module 4	EVM0010374.1	92.5	189.3	157.6	143	149.4	101.2	67.6
module 4	EVM0057715.1	17.6	24.6	19.5	19.2	20.3	10.3	7.9
module 4	EVM0003884.1	40.4	50.7	48.9	43.2	48.9	34.9	33.5
module 4	EVM0011472.1	32.6	50.4	48.9	38.2	44.3	31.6	24.3
module 4	EVM0001805.1	18.5	39.3	33.2	22	23.3	11.7	5.2
module 4	EVM0019731.1	16.6	33	29.1	31.7	26.8	17.4	11.5
module 4	EVM0022950.1	51.5	108.8	91	83.6	81.3	80.8	44.3
module 4	EVM0056105.1	7.9	13	12.3	10.9	10.2	8.1	6.7
module 4	EVM0045915.1	30.7	66.5	63	61	57.9	38.2	22.9
module 4	EVM0041081.1	9.5	16.3	16.1	13	9.9	9.8	7.4
module 4	EVM0039255.1	111.3	148.6	148	140.8	131.3	116.4	97.3
module 4	EVM0021418.1	10.3	14.7	12.5	12.3	11.7	10.7	8.9
module 4	EVM0019425.2	5.7	7.8	7.6	7	6.9	6.4	5
module 4	EVM0016614.1	51.7	90.1	88.6	74.4	61	60.8	39.3
module 4	EVM0049926.1	13.4	18.7	15	16.3	14.8	12.6	10.5
module 4	EVM0038399.1	2.4	30.6	7.4	8.4	4	1.6	1.2
module 4	EVM0030489.1	18.9	33.1	23.2	19.6	19.2	15.6	12.3
module 4	EVM0036934.1	24.2	43.5	41.3	33	27.6	16.6	8.8
module 4	EVM0038823.1	17.5	30.1	29.8	25.1	21.7	15	7.3
module 4	EVM0059488.2	22.8	47	38.7	30.8	28.8	20.8	14.9
module 4	EVM0053974.1	22.5	39.3	37.4	29.3	23.8	15	7.6
module 4	EVM0043415.1	48.5	66.3	63.5	55.2	51.3	46.5	32.5
module 4	EVM0030020.1	46.8	104.6	95.3	82.7	63.8	46.2	20.5
module 4	EVM0021902.1	43.9	64.9	64.6	57.6	46.5	42.4	40.1
module 4	EVM0021085.1	35.1	85.6	74	67.2	66.8	32.6	18.9
module 4	EVM0002473.1	9.5	14	10.4	10.4	9.9	5.1	5
module 4	EVM0043986.1	5.7	11.7	12.4	9.9	6.9	5.7	2.1
module 4	EVM0041304.1	27.3	43.2	47.2	35.7	29.7	12.9	5
module 4	EVM0042105.1	61.5	89	117.8	85.9	74.5	29.1	9.2
module 4	EVM0039166.1	16.8	20.9	24	19.2	18.7	14.5	12
module 4	EVM0005399.1	41.8	62.2	63.7	55.1	42.3	38.6	34.6
module 4	EVM0035073.1	73.4	106.3	144	96.6	73.5	43.7	31.9
module 4	EVM0048457.1	120.1	154.7	193.6	129.7	120.8	97.1	35.4
module 4	EVM0043119.1	32.9	53.1	72	50.8	44.7	20.8	7
module 4	EVM0002838.1	20.3	31.6	35.1	26	22.1	19.8	15.6
module 4	EVM0007513.3	6.9	10.1	11.7	8.9	9.4	7.9	5.9
module 4	EVM0021974.1	8.7	9.6	11.2	9.3	9.3	9.1	8.4
module 4	EVM0027156.1	11.1	15.4	19.5	13.8	11.6	11.2	5.5
module 4	EVM0037601.2	146.4	270.2	316.2	246.8	210.8	163.7	95.9
module 4	EVM0028366.1	24.5	34.2	42.4	30.7	27.2	25.8	21.4
module 4	EVM0001857.1	24.8	37.2	38.9	33.8	33.6	29.8	24
module 4	EVM0053210.1	4.2	9.2	11.5	8.8	8.5	7.2	4
module 4	EVM0051643.2	5	7.1	8.8	6.9	6	5.7	3.9
module 4	EVM0001468.1	16.2	20.7	21.3	19.6	19.3	16.3	15
module 4	EVM0014786.1	19.5	17.7	20.9	21.1	16.9	17.1	14.7
module 4	EVM0045658.1	15.4	18.3	17.6	18.3	15	17.1	15.1
module 4	EVM0025425.1	6.1	8	7.3	9.4	5.6	6	2.9
module 4	EVM0005329.1	57.7	66.3	65.7	74.2	40	48.4	37.1
module 4	EVM0044818.1	5.4	14.6	17.5	13.5	4.7	13.9	5.6
module 4	EVM0024444.1	7.2	8.7	8.5	7.5	6	7.4	7.1
module 4	EVM0018281.1	12.9	17.5	14.7	13.5	7.5	14	11
module 4	EVM0027915.1	21.3	23.6	23.3	22.3	19.6	20.6	17.9
module 4	EVM0048036.1	61.8	73.9	72.6	65.4	57.8	59.8	41.9
module 4	EVM0024236.1	22.6	33.1	30.5	25.4	19	19.5	11.3
module 4	EVM0048673.1	9.1	17	12.4	10.1	8.5	9.9	4.2
module 4	EVM0036611.1	42	51.4	48.5	44.7	41.7	42.9	37.6
module 4	EVM0028934.1	7.4	14.9	13	9.2	7.2	7.8	5.7
module 4	EVM0011646.1	4.8	9.8	6.7	5.9	3.6	4.8	1.4
module 4	EVM0009100.1	19.3	22.4	20.2	20.7	16.4	19.3	15
module 4	EVM0017215.1	7.8	12.2	13.5	10.7	7.2	8.4	7.4
module 4	EVM0012904.1	14.3	28.6	33.7	24	9.3	23.3	11
module 4	EVM0001390.1	4.2	7.4	8.5	7.8	3.1	6.2	4
module 4	EVM0043130.1	16.8	18	26.2	20.5	16.2	16.8	13.5
module 4	EVM0034147.2	16.7	20.2	29.7	22.3	16.3	19.3	12
module 4	EVM0023787.1	7.4	8	8.8	7.8	6.8	6.9	5.9
module 4	EVM0052076.1	18	18.6	20	18.3	17	17.6	16
module 4	EVM0050293.1	9.5	13.5	17.5	11.4	7.2	9.2	4.5
module 4	EVM0001014.1	33.6	38.6	47.9	36.9	19.2	23.6	10.7
module 4	EVM0050045.1	5	9.4	11.5	9	3.5	5.6	2.5
module 4	EVM0035727.1	8.7	16.8	20.6	10.3	6.7	9.5	5
module 4	EVM0026841.1	10.6	13	20.8	12.2	8	11.1	7
module 4	EVM0000093.1	26.7	49.4	51.3	37.4	24.9	32	16.5
module 4	EVM0059544.1	5.4	6.1	6.3	6.8	6.4	6.5	5.4
module 4	EVM0055354.1	14.3	26	27.1	29.9	27.3	28.9	20.5
module 4	EVM0047673.2	20.4	45.9	49.5	58.1	49.8	49.8	42.9
module 4	EVM0049961.1	6.9	8.8	10.5	11.1	8.9	10.5	7
module 4	EVM0038459.1	30.9	58.3	65.8	66.8	60.7	66.2	49.4
module 4	EVM0059625.1	1	1.6	11.7	14.3	4.8	11.4	4.2
module 4	EVM0028365.1	22.1	24.5	31.2	37.4	30	32.5	29.7
module 4	EVM0016813.1	34.3	48.9	50.1	50.9	50	50.7	49.9
module 4	EVM0050052.1	3.1	4.4	6.7	7.6	7.3	7.9	6.9
module 4	EVM0019944.1	15.8	15.7	24.7	26.4	25.3	28.1	23.8
module 4	EVM0033544.1	5.3	15.1	18.2	22.3	19.4	30.4	17.1
module 4	EVM0018020.1	14.7	26.4	34.7	36.4	35	40.1	30.8
module 4	EVM0044335.1	10.6	11	12	12.1	12.9	12.9	11.3
module 4	EVM0044963.1	12.1	25.2	26.6	27.4	28.5	29.9	25.4
module 4	EVM0013469.1	0.4	3.5	7.9	8.9	9.2	10.6	7.3
module 4	EVM0012992.1	19.9	37	48.4	50.4	50.9	60.5	43.7
module 4	EVM0007397.1	5.7	7.3	8.6	8.9	9.2	10	8.5
module 4	EVM0052786.1	15.2	14.1	19.3	21.1	25.2	22.1	18.8
module 4	EVM0029812.1	164	147.6	191.4	196.2	218.2	200.9	190.8
module 4	EVM0021759.1	13.1	12.3	16.2	17.9	21.5	19.3	16.2
module 4	EVM0052901.1	6.9	8.5	8.9	9.8	10.8	9.1	8.5
module 4	EVM0019677.1	28.9	35.1	35.8	42.1	48.9	39.3	35.6
module 4	EVM0058505.1	16	18.2	26.6	27.1	31.9	27.1	26.4
module 4	EVM0024313.1	5	5.6	7.2	8.8	13.7	11.5	5.7
module 4	EVM0007193.1	12.5	13.3	15.9	16.1	19	16.6	15
module 4	EVM0023059.1	14.9	16.3	20	22.1	21.2	20.8	19
module 4	EVM0021156.1	22.2	28	30.8	32.3	32.1	32	28.8
module 4	EVM0007360.1	14	14	14.5	16.1	16.1	15	14.4
module 4	EVM0034140.1	17.5	18	20.3	22.9	20.9	20.9	20.8
module 4	EVM0015844.1	7.2	7	8.4	9.7	9.4	9.2	8.5
module 4	EVM0006119.1	4.3	4.3	7.3	10.1	9.7	8.5	7.9
module 4	EVM0052372.2	4.2	10.2	7.2	13.5	13.1	10.7	10.3
module 4	EVM0001456.1	18.8	20.7	20.4	25.7	27.7	22	21.5
module 4	EVM0033464.1	52.1	63.8	65.6	60.4	64.9	64.3	60.9
module 4	EVM0014954.1	26.9	33.9	37.6	33.4	36.8	37.4	35.7
module 4	EVM0039806.1	9.3	9.4	10.8	10.6	11.4	11.3	9.3
module 4	EVM0036689.1	36.3	65.5	80.1	77.8	86.3	81.4	61.9
module 4	EVM0034826.1	9.5	10.9	11.9	11.5	12	11.9	10.9
module 4	EVM0025228.1	11.6	16.1	17.2	16.9	17.8	17.2	13.2
module 4	EVM0047786.1	3.5	4.8	6.6	5.3	7.1	5.4	4.5
module 4	EVM0017944.1	51.2	53.9	57	55.5	59	56.1	53.4
module 4	EVM0023924.1	85.6	62.5	158.1	124.1	144.1	147.8	99.4
module 4	EVM0037951.2	36.3	34.9	43.9	42.3	44.9	43.2	36.9
module 4	EVM0023210.1	19.1	17.1	26.7	21.9	23.2	22	21.8
module 4	EVM0032369.1	32.4	30.4	37.6	33.9	35.5	34	32.8
module 4	EVM0028769.1	5.5	4.5	7.3	6.6	7.2	7.1	5.8
module 4	EVM0013459.1	147.5	107.9	274.6	202.9	251.4	243.9	182.1
module 4	EVM0053656.1	12.4	15.2	19.2	18.4	19.2	19	18.1
module 4	EVM0037939.1	34.8	40.8	49.5	47.3	48.8	47.4	43.7
module 4	EVM0042035.1	6.3	6.9	7.9	7	7.3	7	6.9
module 4	EVM0037899.1	10.5	11.5	12.4	11.8	12.3	12.2	11.5
module 4	EVM0024332.1	7.9	8.5	10.3	9.2	9.9	9.7	8.4
module 4	EVM0018099.1	44.6	52.7	64.8	61.9	62.8	62.5	51.1
module 4	EVM0038775.1	72.1	99	138	121.7	127.2	116	98.4
module 4	EVM0046789.1	31.6	41.3	47.5	43.4	43.6	43	38.6
module 4	EVM0058218.1	19.7	24.7	31.2	28.3	29.3	27.1	24.6
module 4	EVM0013610.1	3.2	4.7	8	6.1	7.2	4.8	3.4
module 4	EVM0053940.1	18.9	21.2	23.6	22.3	22.7	22.2	21.6
module 4	EVM0021909.1	6.9	7.8	10.7	9.5	9.6	8.9	8.3
module 4	EVM0002373.1	24.2	30.4	52.9	47	49.6	36.4	36
module 4	EVM0012165.1	27.3	31.6	39.2	35.9	39.8	32.5	36
module 4	EVM0016463.1	23.4	25.3	30.8	28.2	29.2	28.5	29.1
module 4	EVM0014626.1	6.7	8.6	10	8.8	9.4	8.8	9.1
module 4	EVM0040700.1	4.8	5.9	9	6.6	7.1	6.5	7
module 4	EVM0009841.1	33	41.1	47.7	42.5	45.2	42.4	42.7
module 4	EVM0061293.1	42.9	44.9	58.9	54.2	64.3	57.5	54.8
module 4	EVM0054274.1	19.1	24.5	28.5	27.6	29.3	28.3	28.2
module 4	EVM0050624.1	38.1	44.5	57.1	53	61.4	56.3	54.5
module 4	EVM0022375.1	29.5	29.8	40.3	37.9	41.5	39.6	38.6
module 4	EVM0018138.1	2.9	4.3	6.3	5.6	6.4	6.2	6.2
module 4	EVM0042746.1	33.6	37.1	40.3	37.3	40.3	37.5	37.9
module 4	EVM0042426.3	4.4	4.5	6	5.3	6.2	5.7	5.8
module 4	EVM0042274.1	14	16.1	20.1	17.1	21.4	18.1	19.6
module 4	EVM0017104.1	26.9	27.4	32.9	31.7	36.3	32.1	32.7
module 4	EVM0015167.1	4.6	5	6.1	5	6	5.6	5.4
module 4	EVM0013424.1	27.8	35.3	39.1	36	38.8	38.7	37.4
module 4	EVM0034992.1	24.5	23	28.4	24.6	27.3	25.4	25.4
module 4	EVM0001796.1	9.4	8	11	10.2	11.2	10.3	10.3
module 4	EVM0017586.1	305.1	294.2	455.1	535.4	504.1	434.3	411.4
module 4	EVM0015306.1	10.4	8.3	11	11.4	11.2	10.8	10.1
module 4	EVM0034003.1	36.4	32.7	41.9	43.1	58.3	37.5	36.5
module 4	EVM0009549.1	58.7	48.5	103.6	123.5	127.3	107.1	93.7
module 4	EVM0061043.1	52.6	51.9	59.4	61.2	67.4	54.8	55.1
module 4	EVM0056404.1	108.3	98.7	124.7	127.8	166.4	110.9	115.8
module 4	EVM0049734.1	67.3	56.4	77.8	81.5	85.7	70.2	72.2
module 4	EVM0039858.1	130.8	104.7	161.4	172.5	173.5	138.5	145.2
module 4	EVM0017365.1	18.7	18.1	25.1	24.7	26.2	22.4	24.6
module 4	EVM0013510.2	11.6	10.8	15	14.5	15.6	12.1	13.6
module 4	EVM0011964.1	5.5	6.2	10	12.7	12.1	8.2	8.6
module 4	EVM0032533.1	5.3	5.4	6	6.8	6.8	5.9	5.9
module 4	EVM0029915.2	23.7	24.9	32.2	32.7	33.1	30.3	31.5
module 4	EVM0046458.1	14	15.3	16.8	16.9	17.7	15.8	15.9
module 4	EVM0043560.1	101.3	112.3	137.8	157.9	165.2	119.8	124.9
module 4	EVM0011898.1	15.7	19.2	22.1	22.6	26.4	20.1	21.8
module 4	EVM0050368.1	12.5	15.8	18.9	17.9	23.8	14.1	16.5
module 4	EVM0028492.2	6.6	8	9.3	9	10.9	8	8.2
module 4	EVM0017359.1	13.3	14	16.9	16.5	17.4	14.5	16.3
module 4	EVM0011592.1	23.7	25.2	33.2	32.2	34.9	28.9	30.7
module 4	EVM0034461.1	95	90.6	121	108.5	118.9	103.8	99
module 4	EVM0035109.1	7.4	7.1	9.9	9.7	10.4	8.7	8.4
module 4	EVM0034238.1	36.4	36.1	43.7	40.7	44.9	38.1	37.4
module 4	EVM0010417.1	6.3	5.7	7.1	7	7.1	6.9	6.8
module 4	EVM0026796.1	22.1	24.2	30.9	30.8	35.8	29.2	24.5
module 4	EVM0023280.1	6.4	7.2	9.4	9.3	9.6	9.1	7.6
module 4	EVM0012347.1	25.4	31.2	35.8	34.8	38.2	33.1	31.8
module 4	EVM0034500.1	207.2	238	280.1	276.8	288.1	250.4	247.8
module 4	EVM0029912.1	8.3	8.8	11	10.7	14	10.1	9.9
module 4	EVM0003819.1	15.8	17.7	21.6	21.4	22.2	20.7	19.7
module 4	EVM0048080.3	19	23.1	33.4	33.9	39.2	31.7	31.3
module 4	EVM0040141.1	24.3	27.4	32.2	32.3	33.7	31.1	30.1
module 4	EVM0016979.1	21.1	22.1	29.1	30.5	33.4	27.1	26.2
module 4	EVM0003470.1	23	27.7	30.2	30.2	30.8	27.9	27.8
module 4	EVM0042255.1	8	10.6	11	12.4	11.7	9.7	11.1
module 4	EVM0041386.1	6.1	11	15.8	19.8	19.6	15.8	18.8
module 4	EVM0057228.1	6	6.1	7.3	8.9	7.6	6.9	7.5
module 4	EVM0054406.2	16.3	37.7	42.8	47.2	45.8	41.2	43.3
module 4	EVM0029146.1	18.9	19.1	20.7	24.7	23.8	19.8	23.1
module 4	EVM0024454.1	5.2	9.1	14.6	17.8	14.9	7.2	11.5
module 4	EVM0051342.1	4.6	5.3	5.4	5.7	5.7	4.9	5.4
module 4	EVM0038843.1	17.2	17.9	20.6	24	29.1	17.6	19.7
module 4	EVM0017016.1	7.2	9.8	10.3	11.1	13.5	8.7	10
module 4	EVM0008299.1	5.6	6.4	7.2	7.6	9.2	5.8	7.2
module 4	EVM0002666.1	9.3	9.8	11.5	11.6	12.2	9.1	9.9
module 4	EVM0032129.1	8.6	8.8	13.9	14.8	10.9	9.5	9.3
module 4	EVM0042630.1	20.4	21.3	23.9	24.2	23.6	22.4	21.2
module 4	EVM0013714.1	30.5	50.5	67.2	68.2	66.4	59.8	49.7
module 4	EVM0010217.1	7.7	10.8	13.1	14.2	12.2	11.2	9.4
module 4	EVM0056076.1	84.7	95.3	113.3	106.1	101.7	103	92.8
module 4	EVM0027924.1	37.8	124.6	243.1	214.3	171.6	209.1	116.8
module 4	EVM0023914.1	5.3	6.9	8.3	8.2	7.6	7.9	6.3
module 4	EVM0018416.1	12.7	15.2	21.5	20	17.4	19.9	13.9
module 4	EVM0012389.1	3.9	4.7	8.2	6	5.1	5.4	4.2
module 4	EVM0055691.1	22.5	26.3	32.4	31.9	31.6	29.8	23.9
module 4	EVM0025614.1	13.6	14.8	19.9	17.7	16.6	16.1	14.5
module 4	EVM0024660.1	24.2	31.1	39.7	33.8	32.7	32.6	27.3
module 4	EVM0020980.1	19.2	25.8	29.1	27.7	27.6	26.7	24.4
module 4	EVM0019565.1	41.2	86.8	107	105.5	101.4	97.3	71.4
module 4	EVM0005986.1	26.7	38.8	100.6	68.9	58.8	42.9	27.4
module 4	EVM0017364.1	63.6	73.5	113.3	102.8	95.7	101.7	86.4
module 4	EVM0005803.1	9.3	9.8	19.3	14.2	11.7	13.6	10.1
module 4	EVM0040307.1	4.7	4.9	8.1	7.5	5.8	5.8	5.2
module 4	EVM0020961.1	75.2	87.5	125.5	110.8	109.8	104	94
module 4	EVM0012960.1	85.1	92.4	135.1	128.5	125.5	124.5	119.1
module 4	EVM0050415.1	13.1	14.9	19.5	18.5	18.2	16.8	15.6
module 4	EVM0027823.1	39.7	48.1	60.5	58.3	58.2	57.5	49.5
module 4	EVM0001953.1	55.1	61	91.4	87	86.5	76.6	76
module 4	EVM0049768.1	8.2	8.3	11.6	10.1	10.1	9	9.8
module 4	EVM0029995.1	15.6	16.7	25.4	24.1	24.1	21.8	23.8
module 4	EVM0059519.1	12.8	14.6	19.3	18.7	18.3	16	18
module 4	EVM0005562.1	108.8	109.6	166.4	127	126.1	109.8	114.9
module 4	EVM0039685.1	12.4	14.5	17.7	18.8	16	14.7	15.1
module 4	EVM0046857.1	4.8	4.2	6.9	7.7	6.7	6	6.3
module 4	EVM0034869.1	7.6	6.7	10	10.1	9.6	9.3	9.3
module 4	EVM0010861.1	10.7	10.6	21.8	22.8	17.9	17.4	17.4
module 4	EVM0017366.1	21.8	18.7	30.9	26.4	23.8	22.5	21.8
module 4	EVM0054761.1	23.7	22.9	41	35.7	31	29.3	25.1
module 4	EVM0036430.1	50.6	49.7	69.3	68.9	54.7	53.4	51.9
module 4	EVM0013336.1	14.3	12.4	31.2	24.2	19.1	18.8	18.4
module 4	EVM0019187.1	5.5	5.4	7.5	7	7	6.3	6.3
module 4	EVM0045856.1	25.6	24.9	35.6	35.1	34.4	32.1	32.5
module 4	EVM0028402.1	8.4	7.2	13.3	12.5	11.9	10.5	10.6
module 4	EVM0000998.1	21.3	17.5	30.7	27.1	26.6	23.2	23.7
module 4	EVM0042651.1	72.4	81.2	75.9	83.9	98	83.4	75.3
module 4	EVM0040806.1	271.6	642.6	577.9	683.5	779	655.4	460.3
module 4	EVM0045118.1	6.4	7.2	7.8	8.1	7.8	7.3	6.3
module 4	EVM0014077.1	14.7	15.1	18.4	24.9	24.3	16.4	14.4
module 4	EVM0044185.1	15.6	18.1	19.5	20.5	19.7	18.6	17.7
module 4	EVM0020203.1	7.3	7.9	8.3	8.8	8.8	8.2	7.3
module 4	EVM0018559.1	17.5	21.5	25.6	25.8	27.7	24.2	20.4
module 4	EVM0014068.2	30.2	36.2	44.1	44.5	49.7	39	33.8
module 4	EVM0046313.1	3.1	5.3	7.3	8.7	12.3	5.6	4.4
module 4	EVM0006068.1	5.4	7.5	11.6	12	15.7	9.5	7
module 4	EVM0051487.1	22.3	24.6	24.3	28.8	30.9	19.4	24
module 4	EVM0045523.1	5.3	7.9	8	8.2	8.7	7.1	7.4
module 4	EVM0039419.1	7.6	10.8	11.1	11.2	13.3	9.4	9.7
module 4	EVM0036014.1	32.7	37.5	38.6	41.6	44.1	35.1	35.5
module 4	EVM0017542.1	39.7	104.7	127.1	130.9	132.6	76.1	99.4
module 4	EVM0008013.1	18.8	21	21	21.8	23.3	19.3	20.6
module 4	EVM0022176.1	15.8	20.3	20	22.4	24.1	17.2	17.4
module 4	EVM0010977.1	5	5.9	5.4	6.3	6.6	5.1	5.3
module 4	EVM0004432.1	50.2	90.5	79.9	133.2	133.3	67.9	77
module 4	EVM0040340.1	46.6	56.7	66.6	66.7	75	54.1	46.6
module 4	EVM0042382.1	6.5	14.3	19	19.2	24	12.4	9.3
module 4	EVM0034843.1	4.2	9.8	13.1	14.1	19.5	8.6	6.7
module 4	EVM0030111.1	3.2	5	6.3	7.4	8.3	4.5	4.1
module 4	EVM0026627.1	8.7	11.3	16.6	19.8	23.9	9.7	5
module 4	EVM0024812.1	12.7	18.5	15.7	18.9	20	14.1	13.4
module 4	EVM0019499.5	41.2	78.3	76.7	84.5	93.3	66.5	56.8
module 4	EVM0001806.1	4.9	8.5	8.5	9	10	8.4	6
module 4	EVM0048643.1	4.6	5.9	5.9	5.2	7.5	5.1	5.4
module 4	EVM0043892.1	6.2	7.8	8	7.7	8.9	7.4	7.2
module 4	EVM0053154.1	25.7	31.9	32.3	31.8	34.1	29	29.5
module 4	EVM0010909.1	74.7	113.2	120.9	110.1	123.5	100	100.1
module 4	EVM0001763.1	22.4	23.9	24	23.9	24.5	22.8	22.9
module 4	EVM0001726.1	14.7	17.3	20	17	18.5	16.4	17
module 4	EVM0038966.1	40.9	44.5	55.9	53.8	59.8	40.3	42.3
module 4	EVM0036792.1	37.4	41.5	42	41.6	48.6	34.5	39.4
module 4	EVM0034529.1	8.6	9.4	9.9	9.5	10.5	7.7	8.8
module 4	EVM0038935.1	13.1	14.7	18.4	15.5	18.9	11.8	12.3
module 4	EVM0008802.1	50.4	54.8	75.1	72.6	76.2	48.2	48.8
module 4	EVM0045057.1	31.1	32.1	42.3	32.3	35.2	29.2	31.4
module 4	EVM0022395.1	37.7	46.4	47.9	46.4	47.5	37	42.4
module 4	EVM0054579.1	4.9	6.8	8.1	7.2	7.4	4.9	4.9
module 4	EVM0060607.1	86.3	92.3	114.2	98.8	112.3	82.4	82.6
module 4	EVM0020912.1	9.2	9.3	12.8	9.3	10.6	8.4	8.4
module 4	EVM0011388.1	32.8	34.2	43.7	33.4	35.2	29.8	30.9
module 4	EVM0030551.1	12.7	14.9	16.3	14.1	14.9	9.2	9.3
module 4	EVM0006550.1	26.1	26.5	27.4	26.4	26.5	23.5	23.9
module 4	EVM0012129.1	45.7	54.9	52.6	51.9	55.2	47.6	42.2
module 4	EVM0039604.1	6.1	10.3	11	9.8	11.2	8.2	5.6
module 4	EVM0027961.1	17.6	19	20	18.6	20.6	16.5	13.7
module 4	EVM0005844.1	12	13.3	13.5	12.2	14.3	11.5	10.9
module 4	EVM0045225.1	21.5	38.6	49.3	42.6	43.4	36.3	23.4
module 4	EVM0039768.1	13.7	16.1	18.4	17.4	17.9	14.5	14.4
module 4	EVM0035440.1	5.7	9.7	11.8	9.8	10.2	8.1	6.2
module 4	EVM0024903.1	17.6	21.7	27.2	23.9	24.4	20	18.5
module 4	EVM0018588.1	9	25.1	29.5	25.5	25.5	23.4	13.1
module 4	EVM0041350.1	25.4	26	27.2	26.2	27.3	26	25.5
module 4	EVM0013667.1	5	19.8	25.5	21.9	27	13.2	7.8
module 4	EVM0025876.1	3.6	5.1	6.2	5.6	6.5	4.7	4.4
module 4	EVM0035586.1	20.3	26.9	29.6	28	30.6	23.4	23.1
module 4	EVM0007700.1	14.7	21.1	24.3	23.2	25.6	17	15.2
module 4	EVM0061128.1	5.5	6.7	7.2	6.9	7.2	6.3	4.7
module 4	EVM0038316.1	9.8	13.7	25.2	21	27.9	10.1	7
module 4	EVM0018353.1	11.7	30.2	37.6	33	38.2	19.8	10.4
module 4	EVM0013300.1	26	28.8	34.6	31.3	37.1	28.4	24
module 4	EVM0021811.1	14.8	21.4	48.1	36.8	47.5	16.4	11.4
module 4	EVM0011189.1	20.5	23.5	25.9	24.5	25.6	21.7	19.3
module 4	EVM0003709.1	8.7	14.6	30.6	23.3	28.4	10.7	7.7
module 4	EVM0041297.2	148.4	183.3	256	212.6	223.3	179.4	122.6
module 4	EVM0025328.1	3.3	5.6	9.2	6.5	7	5	3.2
module 4	EVM0022253.1	9.8	13	30	22.1	26.4	10.7	7.6
module 4	EVM0002580.1	4.6	5.9	7.7	6.7	6.9	4.7	3.5
module 4	EVM0055076.1	6.9	8.1	8.6	7.9	8.4	7.7	7.6
module 4	EVM0051323.1	6.2	6.6	9	6.6	7.6	6.5	6.2
module 4	EVM0019935.1	11.3	13.4	14.5	13.2	14.3	11.6	8.1
module 4	EVM0001136.1	35.3	42.3	43.6	41.5	43	38.7	33.7
module 4	EVM0054259.1	9.2	9.9	13.5	12.1	11.2	9.5	10
module 4	EVM0031807.1	15.9	16.1	18.5	16.9	16.8	12.9	16.2
module 4	EVM0016294.1	12.4	15.2	18	18.1	13.8	12.8	13.2
module 4	EVM0043680.1	7.2	8.2	9.2	9.2	9.2	7.3	7.5
module 4	EVM0035224.1	27.7	33.3	42.1	41.5	39.6	32.9	33.1
module 4	EVM0019021.1	8	10.1	14.7	13.8	13.3	9.7	9.9
module 4	EVM0046122.1	3.5	5.2	5.3	6.2	5.5	5	5.1
module 4	EVM0011394.1	9.4	20.1	25.1	28.5	22.7	12.8	15.8
module 4	EVM0005750.2	22.7	33.2	42.5	43.4	33.3	29.8	31.8
module 4	EVM0023932.1	14.5	16.6	19.6	20	18.6	16.1	14
module 4	EVM0060925.2	50.7	72.9	95	91.3	79.7	50.6	21.4
module 4	EVM0054290.1	8.3	8.7	10.6	9.2	8.8	8.2	6.5
module 4	EVM0048076.1	99.8	107.9	140.7	112	109.9	98.1	47.3
module 4	EVM0047922.1	18.1	19.9	23.1	22.5	21.3	17.1	16.1
module 4	EVM0011976.1	48	52	61.5	59.6	59.4	45.4	35.4
module 4	EVM0044083.1	5.3	5.7	7.9	7.6	7.4	5.4	3.9
module 4	EVM0045549.1	3.9	5.5	7.7	6.8	6.3	4.3	3
module 4	EVM0021001.1	5.2	6.5	8.1	7.6	6.9	5.4	3.5
module 4	EVM0048222.1	6.6	8.8	12.7	11.7	9.6	8.3	5.9
module 4	EVM0050247.1	4.8	7.3	9.1	8.5	7.5	6.2	4.1
module 4	EVM0034369.1	52.8	65.3	86.5	80.8	68.2	59.8	45.4
module 4	EVM0051120.1	10.1	13.8	16.7	14.8	14.2	12.5	9.7
module 4	EVM0013835.1	15.7	19.5	28.5	21	20.4	17	11
module 4	EVM0058016.1	48.4	52.7	67.9	63.6	60.8	50.2	46.4
module 4	EVM0054425.1	5.7	11.7	19.6	16.4	15	10.9	5.1
module 4	EVM0010168.1	22.4	28.5	37.6	33.7	28.7	26.1	18
module 4	EVM0007599.1	6.1	6.7	15	9.4	7.3	6.5	3.6
module 4	EVM0052253.1	27.9	65.9	71.6	73.4	67.8	60.3	46.8
module 4	EVM0047615.1	2.5	6.4	12.1	14	8.7	6.1	5.4
module 4	EVM0049990.1	4.8	6.5	7	7	6.8	6.4	5.9
module 4	EVM0013272.1	6	16	18.4	16.4	16.2	14.8	10.5
module 4	EVM0018277.1	336.2	578.1	697.2	646	630	522.8	392.5
module 4	EVM0047564.1	13.5	16.7	19	17.9	17.3	16.1	15.7
module 4	EVM0023274.2	7.8	11.4	14.2	11.8	11.6	11.1	9.2
module 4	EVM0015894.1	9.5	12.4	16.2	15.3	14.8	11.3	10.3
module 4	EVM0002134.1	5.2	7	7.5	7.2	7.1	6.7	5.3
module 4	EVM0048594.1	24.3	51.3	60	53.4	44.2	47.5	31.1
module 4	EVM0044001.1	54	99	106.3	101.2	88.2	97.7	72.9
module 4	EVM0039521.1	5.6	7.9	8.8	8	6.9	7.2	5.7
module 4	EVM0036412.1	10	15	19.3	16.4	13.8	12.7	11
module 4	EVM0032376.1	14.2	34.2	35.8	35.2	28.5	27	18
module 4	EVM0026176.3	27.4	42.8	46.8	44.7	40.4	40.4	30.7
module 4	EVM0054206.1	25.1	34.1	34.9	34.1	29.7	27.1	24.9
module 4	EVM0039510.1	27.6	33.2	43.9	35	31.3	29.7	19.1
module 4	EVM0039550.1	13.6	15.9	18.2	16.8	15.4	14.3	11.5
module 4	EVM0021315.1	5.1	7.8	8.8	8.4	6.6	6.2	4.7
module 4	EVM0043235.1	3.3	6.3	9.9	8.3	5.9	3.4	2.2
module 4	EVM0047874.1	39.6	55.3	65	58	52.9	50.3	28.8
module 4	EVM0004172.1	29.7	39	49.3	43.2	37.3	35.5	28.8
module 4	EVM0028890.1	11	14.2	18.4	15.8	13.4	11.3	8.9
module 4	EVM0059312.1	3.2	6.9	17.5	7	4.3	4	1.8
module 4	EVM0052657.1	11.6	14.1	16.3	15.3	12.2	12.1	9.7
module 4	EVM0002611.1	5.8	9.2	9.4	9.3	8.8	7.7	5.4
module 4	EVM0014927.1	17.4	22.7	28	24.1	19.8	20.5	11.7
module 4	EVM0008211.1	262.7	380.7	486.2	399.1	331.4	355.8	203.9
module 4	EVM0000720.1	23	25.9	37.3	30.6	25.1	25.6	18.2
module 4	EVM0029980.1	5	4.9	6.9	5.6	5.5	4.7	4.9
module 4	EVM0015999.1	21.3	20.4	25	22.9	22.3	15	21.1
module 4	EVM0041724.1	131.3	140.5	224.1	162.5	144.8	101.5	112.1
module 4	EVM0028409.1	14.2	14.2	17.6	15.1	14.6	8.9	9.7
module 4	EVM0049849.1	7.5	7.9	8.2	8.3	8	6.7	6.9
module 4	EVM0032534.1	38.5	41.9	52.4	53	45.7	34	35.7
module 4	EVM0053625.1	19.6	19.2	21.9	25.2	20.5	13.9	16.7
module 4	EVM0007998.1	11.8	11.4	13	15.1	12.1	8.2	9.7
module 4	EVM0031840.1	6.6	5.6	6.8	9	6	5.8	5.1
module 4	EVM0047897.1	56.8	55.9	68.8	59.6	56.7	56.6	51.4
module 4	EVM0045575.1	38.9	32.9	50.8	44.4	33.7	27.5	20.3
module 4	EVM0043758.1	6.4	5.9	7.3	7.2	6.1	5.5	4.6
module 4	EVM0029257.1	9.4	7.6	11.5	9.6	9.3	7.2	6.4
module 4	EVM0049282.1	10.2	9.8	15.2	13.3	10.5	8.3	6.2
module 4	EVM0043931.1	7.7	7.4	17.4	9.9	9.8	7.3	4
module 4	EVM0036824.1	84.6	82.6	129.2	118.3	111.4	82.5	74.4
module 4	EVM0032231.1	23.6	23	27.8	26.3	25.4	19.7	14.9
module 4	EVM0020975.1	38.4	37.6	43.6	41.2	39.5	34.8	30.1
module 4	EVM0022595.1	10.9	10	15.9	12.3	11.1	10.3	8.8
module 4	EVM0006076.1	10.1	9.7	12.7	12.5	12.4	10	8.5
module 4	EVM0058887.1	6.5	5.5	7.1	7.1	7.5	5.5	4.8
module 4	EVM0029834.1	15.2	14.5	19	17.8	19.2	15	13.3
module 4	EVM0035331.1	14	13.5	15.2	14.5	17.2	13.4	13
module 4	EVM0004943.1	7.9	7.9	8.9	8.5	9	7.7	6.5
module 4	EVM0055284.1	6.2	6	7.2	6.9	7	5.6	5.6
module 4	EVM0055732.1	11.2	11	12.8	12.3	12.6	10	10.3
module 4	EVM0027134.1	7.8	7.6	10.1	8.6	9.1	5.5	6.5
module 4	EVM0058175.1	19.4	24.1	28.3	25.2	26.8	19.2	11.4
module 4	EVM0047007.1	16.3	16.3	20.8	17.8	19	13.9	11.2
module 4	EVM0019338.1	11.8	11.8	14	12.6	13.5	10.2	8.8
module 4	EVM0020475.1	6.1	5.9	6.9	6.5	6.8	5.3	3.9
module 4	EVM0017640.2	38.4	33.8	54.4	47	47.3	27.8	19.9
module 4	EVM0006717.1	17	14.7	19.6	17.3	17.5	14.5	12.9
module 4	EVM0004723.1	21.6	21.3	24.6	21.7	22.5	20.4	17.4
module 4	EVM0057052.1	10.4	9.6	10.7	9.2	12.4	8.4	7.2
module 4	EVM0029836.1	7.1	6.9	8.9	6.9	7.8	6.6	6.3
module 4	EVM0031288.1	7.1	6.6	7.7	7	7.2	6.2	5.7
module 4	EVM0003861.1	15.2	13.8	17	15	15.8	12.3	10.3
module 4	EVM0043455.1	56.5	52.2	58.4	58.3	62.4	54.2	53.9
module 4	EVM0046518.1	219.4	187.9	244.9	283.2	273.6	200.5	200
module 4	EVM0040295.2	12.5	11	13.6	13.9	14	12.2	11.9
module 4	EVM0043882.1	18.4	13.6	21.2	19.9	20.3	16.3	14.6
module 4	EVM0038506.1	43	40.1	56.6	50.4	52.8	41.4	40.9
module 4	EVM0047025.1	7	5.6	10.2	7.7	7.7	6.8	6
module 4	EVM0032321.1	16.5	13.2	18.5	16.8	16.8	15.9	14.2
module 4	EVM0035284.1	8	5.5	10.3	9.2	8.6	7.7	7
module 4	EVM0024335.1	8.2	4.6	16.8	11.3	8.3	7.1	5.3
module 4	EVM0023532.1	12.1	8.3	14	13.2	12.2	10.2	10
module 4	EVM0015378.1	29.4	19.5	44	30.4	35.2	29.8	24.1
module 4	EVM0033508.1	7.5	6	9	6.9	8.6	6.8	6.5
module 4	EVM0009391.1	7.4	5	9.7	6.8	8.3	6.1	6.3
module 4	EVM0037924.1	104.9	107.9	110.9	110	127.7	109.8	97.7
module 4	EVM0036733.1	7	5.2	9	7.8	9.5	7.7	3.8
module 4	EVM0036256.1	8	6.8	10.9	10.5	12.6	10	3.3
module 4	EVM0007811.1	19.2	16.9	20.4	19.6	20.9	19.2	16.2
module 4	EVM0052869.1	9.4	9.5	13	11.9	12.1	10.3	9
module 4	EVM0037201.1	14.7	15.8	20.1	17.2	18.4	16.9	12.5
module 4	EVM0022951.1	88.2	118.9	187.6	150.3	128.3	125.9	73.7
module 4	EVM0037227.1	14.6	18.9	26.2	22.7	22.6	21.9	14.3
module 4	EVM0059011.1	4.6	5.4	15.6	9.4	8.4	6.6	3.5
module 4	EVM0041246.1	13.5	14.4	18.9	16.9	15.4	15.2	11.7
module 4	EVM0005260.2	24.1	28.8	38.7	35	32.7	31.1	24
module 4	EVM0002603.1	25.4	21	36.5	29.1	30.1	25	18.3
module 4	EVM0059724.1	12.1	11.2	15.8	15.7	15.7	14.9	10.4
module 4	EVM0060485.1	5.6	5.4	8.7	7.5	8.3	6.6	4.6
module 4	EVM0053051.1	26.9	20.7	35.3	29.5	32.4	27.9	18.1
module 4	EVM0051792.1	261.2	243.4	334.1	277.8	289.2	267.5	235.5
module 4	EVM0008196.1	28.5	26.5	30.3	29	30.1	28.8	26.1
module 4	EVM0039562.1	20.9	19.3	26.7	21.9	21.6	21	15.8
module 4	EVM0046203.1	43.2	38.9	48.1	44.8	44.4	43.4	38.1
module 4	EVM0042185.1	80.9	75.3	107.2	102.6	98.7	81.2	65.9
module 4	EVM0000694.1	8.3	8.2	12.8	11.8	11.1	9.4	7.2
module 4	EVM0029131.1	10.2	10.9	12	11.7	8.7	12.3	9.2
module 4	EVM0048846.1	5.2	5.9	10.8	7.6	4.4	6.5	3.3
module 4	EVM0019767.1	103	114.1	134.9	129	107.9	115.8	90.3
module 4	EVM0057652.1	66.1	69.2	85.6	72.9	69.1	75.6	60
module 4	EVM0044290.1	10.1	10.7	13.1	11.2	10.3	11.4	9.7
module 4	EVM0052466.1	92.9	98.6	158.8	100.8	59.9	101.6	45.5
module 4	EVM0035965.1	4.5	5.2	7.3	5.6	4.3	6.4	3.8
module 4	EVM0019260.1	64.1	66.2	111.3	70.6	42.4	72.7	27.9
module 4	EVM0055167.3	84	74.6	105.2	85.1	70.9	95.4	57.6
module 4	EVM0015085.1	162.4	148.6	175.4	160.5	145	166.4	127.8
module 4	EVM0054110.1	8.3	7.8	9.2	8.7	7.4	9.1	7.7
module 4	EVM0030411.1	13.1	13	37	20.8	10.8	17.9	10.9
module 4	EVM0010183.1	134.5	120.3	209.8	195	93.5	166.6	88.6
module 4	EVM0005834.1	15.8	11.1	16.7	17.9	10.1	15.9	8.8
module 4	EVM0061097.1	10.3	10.2	12.6	12.8	11.3	11.7	9.9
module 4	EVM0042482.1	10.2	6.6	12.1	12.5	10.8	11.1	9.7
module 4	EVM0002668.1	19.5	15	28.3	28.8	20.7	21.7	17.1
module 4	EVM0055438.1	174.6	143.5	228.9	219	164.5	181.6	124.3
module 4	EVM0044901.1	19.4	18	22.9	21	19.3	19.8	14.5
module 4	EVM0037043.1	135.6	126	189.6	145.5	133.7	136	124.3
module 4	EVM0014198.1	16.7	16.4	22.2	19.9	16.6	17.7	15.1
module 4	EVM0046479.2	24.5	20.2	28.6	25.9	21	25.9	15.5
module 4	EVM0057423.1	11.1	9.9	12.8	11.6	10.6	11.8	9.7
module 4	EVM0002463.1	17.3	13.5	19.7	17.9	16.8	19.4	13
module 4	EVM0023586.1	5.2	4.2	5.8	5.8	4.9	5.7	4.6
module 4	EVM0028172.1	5.9	5.1	7.5	6.9	5.7	6.2	5.7
module 4	EVM0049596.1	7.6	4.5	10.7	9.2	6.3	8.5	4.6
module 4	EVM0046654.1	14.7	11.5	20	18	13.8	16.5	13.2
module 4	EVM0015149.1	19.3	8.2	30	21.9	16.3	21.1	12.7
module 4	EVM0001374.1	15.6	13.5	17.3	15.8	14.6	15.8	13.8
module 4	EVM0048333.1	109.3	127.4	155.1	156.2	124.9	149	93.3
module 4	EVM0024837.1	5	5.1	5.7	5.9	5.3	5.6	4.3
module 4	EVM0052857.2	5.5	5.4	7.5	6.1	6	6.4	4.2
module 4	EVM0020494.1	7	11.1	20.3	14.5	13.9	14.6	5.4
module 4	EVM0036021.1	41.3	37.8	47	43.6	42.3	42.4	35
module 4	EVM0028218.1	8.7	7.9	11.5	10.2	9.4	9.8	7.7
module 4	EVM0011566.1	28.4	27.9	34.8	32.6	29.4	30.8	24.7
module 4	EVM0002185.1	9.6	8.9	12	11.1	10.4	11	7.3
module 4	EVM0011562.2	17	17	25.7	21.7	18.1	19.4	16.3
module 4	EVM0041425.1	32.9	54.3	63.8	62.3	54.4	54.7	28
module 4	EVM0056916.1	20.8	22.4	30.7	26.7	22.6	23.1	18.1
module 4	EVM0042940.1	33.5	35	41.5	40.7	35.3	39.1	31.1
module 4	EVM0000675.1	37.8	54.6	87.3	66.9	55.1	61.3	30.4
module 4	EVM0056017.1	7	6.7	9.3	9	6.6	8.4	7.3
module 4	EVM0051638.1	7.4	5.1	8.3	7.8	7.1	7.6	7.4
module 4	EVM0051542.1	12.5	11.8	17.1	16.6	12.5	15.6	14.2
module 4	EVM0055430.1	23.4	20.5	31.7	30.9	24.2	27.4	28.2
module 4	EVM0041991.1	6.4	1.6	10.7	9.9	5.1	7.2	7.7
module 4	EVM0041183.1	7.7	5.9	8.9	8.2	6.8	7.7	8.5
module 4	EVM0045654.1	5.7	5.2	6.2	5.7	5.3	5.9	5.5
module 4	EVM0030386.1	80.9	70.5	83.9	79.3	71.9	83.6	78.1
module 4	EVM0012528.1	32.9	15.8	33.3	22.1	16.5	33	19
module 4	EVM0034669.1	9	7.4	10.8	10.1	7.1	20.1	8.1
module 4	EVM0006975.2	45.9	43	51.3	46.3	43.9	56.5	45.5
module 4	EVM0050518.1	8.1	6.7	8.8	8	8.4	9	8.5
module 4	EVM0049367.1	23.3	19	28.3	22.3	23.2	28.9	23.9
module 4	EVM0016183.1	15.1	13.4	15.9	14.1	14.9	16.8	15.2
module 4	EVM0050733.1	44.2	38.6	46.8	42	41.3	50.7	44.4
module 4	EVM0038251.1	7.1	5	8.2	6.6	5.6	8.2	7.7
module 4	EVM0057213.1	6.9	6.5	8.2	7.3	6.2	8.6	7.6
module 4	EVM0007688.1	13.7	9.9	15.9	14.6	12.4	17.4	14.8
module 4	EVM0020506.1	16.1	6.4	20.8	19	14.3	20.2	20.3
module 4	EVM0048706.1	12.8	10.1	17	13.4	10.8	13.7	13.4
module 4	EVM0002841.1	15	10.1	23.5	15.5	13	17.5	16.4
module 4	EVM0053825.1	5.7	6	9.6	8.2	8.6	10.1	7.6
module 4	EVM0044883.1	18.7	21.8	27.9	25.1	25.6	30.7	24.6
module 4	EVM0024235.1	34.5	37.5	50.1	46.9	48.6	50.2	46.8
module 4	EVM0036850.1	19	24.6	28.1	26.7	28.9	29.4	26.4
module 4	EVM0006632.1	9.8	11.1	12.7	12.5	12.7	13.5	12.4
module 4	EVM0035148.1	13.2	17.2	25.7	21.2	26.8	33.7	22.2
module 4	EVM0006880.1	28.6	30.3	35.2	32.7	35.7	36.7	32.8
module 4	EVM0004868.1	30	30.2	56.9	48.7	56.9	99	54.3
module 4	EVM0055709.1	20.8	17.2	22.1	21.9	23	26.7	22
module 4	EVM0042388.1	46	43.6	49.6	48.6	49.7	52.5	49.2
module 4	EVM0041924.1	5.6	3.8	10.3	7.1	10.3	27.1	7.3
module 4	EVM0057664.1	28.9	28.8	44.7	37.1	42.5	64	39.4
module 4	EVM0038908.1	107.3	81.1	150.1	126.4	147.4	172	129.2
module 4	EVM0020584.1	45.5	44.6	57.1	51.9	56.8	57.9	52.5
module 4	EVM0059772.1	5	3.8	7.7	7	8.2	8.4	6.9
module 4	EVM0053142.1	12	10.5	15.4	14.8	16.7	17.4	14.1
module 4	EVM0016222.1	36.8	36	59.8	54.4	59.4	68.1	50.2
module 4	EVM0016142.1	22.5	19.9	26.8	25	26	28.2	23.5
module 4	EVM0057443.1	122.1	98.3	170.8	141.3	158.3	194.7	137.4
module 4	EVM0046637.1	23.9	20.6	36	29.1	30.6	38.4	25.9
module 4	EVM0023925.1	4.1	2.4	7.6	5.1	6.6	18.2	4.6
module 4	EVM0015166.1	6.1	5.8	7.8	7	7.1	8	6.2
module 4	EVM0022379.1	24.6	22	29.6	27.5	28	31.5	27.5
module 4	EVM0002610.1	27.8	24.4	35	31.8	32.4	36.4	31.8
module 4	EVM0025740.1	33	36.5	47.2	43.3	43.7	47.5	43.5
module 4	EVM0016843.1	12	13.3	17.5	14.1	14.4	17.8	14.4
module 4	EVM0035414.1	92.5	143.3	167.9	145.8	154.4	238.2	157.4
module 4	EVM0031003.1	4.9	8	13.7	10.4	12.5	16	13.2
module 4	EVM0047247.1	11	11.7	16.2	13.1	13.3	17.3	13.7
module 4	EVM0008730.1	42.4	43.7	51.3	48.2	50.1	52.2	51.1
module 4	EVM0014405.1	51.7	63.8	79	76.4	75.8	83.2	77
module 4	EVM0014694.1	17.4	19.6	21.6	20.6	20.3	22.3	21.2
module 4	EVM0013565.1	7.7	11	14.9	12.9	12	20	14.2
module 4	EVM0055770.2	10.5	12.5	14.2	13.1	13	14.3	14.1
module 4	EVM0053200.1	4.2	4.6	6.2	5.4	5.3	6.3	6
module 4	EVM0005158.1	16.4	23.1	31.3	25.6	23.2	34.7	28.2
module 4	EVM0043365.1	10	8.9	12.6	10.8	11.3	12.2	11.1
module 4	EVM0051523.1	19.5	16.6	36.1	26.5	28.1	34.6	28.1
module 4	EVM0043118.1	23.7	21.2	60.8	34.8	34.9	46.8	43.2
module 4	EVM0036273.1	18.4	17.7	26.6	21.5	22	25.6	23.4
module 4	EVM0012828.1	18.7	15.2	22.9	21.2	21.2	22.8	22.1
module 4	EVM0012223.1	13.1	9.2	34	19	18.7	23.3	22.1
module 4	EVM0009798.1	38.3	32.4	76.8	61	44.2	76.1	75.7
module 4	EVM0056904.1	5.6	5.2	7	5.6	5.6	7.9	6.5
module 4	EVM0011495.1	53.3	52	85.9	69.9	77.9	101.6	78.9
module 4	EVM0032691.1	31.6	30	46.8	39.3	43.6	51.2	46
module 4	EVM0030581.1	5.9	4.8	7.1	6.5	6.8	9.2	7
module 4	EVM0017816.1	18	17.2	29.2	24.9	25.2	31.4	28.2
module 4	EVM0009726.1	155	154.3	189.2	174.4	181.4	206.8	185.2
module 4	EVM0001475.1	9.9	9.7	15.9	15	15	17.9	15.3
module 4	EVM0047558.1	23	35.4	56.3	59.4	43.2	55.2	55.1
module 4	EVM0051948.1	8.1	9.7	12.6	12.7	10.8	12.6	12.1
module 4	EVM0054036.1	5.3	6	8.5	9.9	7.4	9.2	7.6
module 4	EVM0042621.1	9.2	9.3	12.8	18.4	11.4	13.1	12.7
module 4	EVM0038648.1	38	47.1	59.7	61.3	50.4	69.4	55.6
module 4	EVM0055771.1	9.6	17.4	50.8	52.5	35.9	53.7	40.3
module 4	EVM0033107.1	10.2	10.9	12.9	13.5	11.3	14.6	11.7
module 4	EVM0016444.1	11.6	10.4	14.3	14.1	11.1	15.5	13.8
module 4	EVM0028990.1	8.4	7.7	10.6	9.8	9.4	12.6	9.5
module 4	EVM0023109.1	12.3	10.5	14.3	13.3	12.7	14.7	13.1
module 4	EVM0001446.1	22.4	19.5	29	28	25.8	29.4	28
module 4	EVM0024863.1	6.2	6	7.7	7	6.6	7	7
module 4	EVM0001583.2	21.3	21.3	24.1	23	22.8	23	23
module 4	EVM0055081.1	5.4	5.7	8.9	7.4	6.2	7.2	7.1
module 4	EVM0035778.1	17.9	22.2	41.1	33.7	26.6	32.9	27.6
module 4	EVM0008821.1	5.4	11	21.1	15.1	11.6	16.8	13.5
module 4	EVM0028799.1	10.7	10.9	28.3	15.9	14.3	20.2	14.5
module 4	EVM0017918.1	50.6	55.1	69.9	65.7	64.6	67.2	64.7
module 4	EVM0000481.1	5.8	6.8	15.3	10.3	7.8	12.8	9.1
module 4	EVM0034360.1	4.3	3.5	5.2	7.2	5.1	6.7	4.9
module 4	EVM0021403.1	19.1	12.3	20.1	20.3	20	24.9	17
module 4	EVM0027866.1	20.2	18.2	23.5	22.8	21.9	23.5	19.8
module 4	EVM0055997.1	28.4	21.9	32.3	30.4	29.6	35.1	25.9
module 4	EVM0030273.1	24.2	18.4	29.5	28.1	26.3	31.7	22.6
module 4	EVM0025856.1	24.7	18.4	32.1	31.6	25.7	35.1	20
module 4	EVM0019372.1	30.2	28.2	32.7	32.3	31.7	34.6	29.4
module 4	EVM0061236.1	8.8	7.1	18.1	14.4	12.5	14.7	8.6
module 4	EVM0038909.1	11.9	11.3	15.5	13.7	12.9	15.4	11.4
module 4	EVM0023047.1	19.2	17.7	24.1	21.5	19.9	22.9	18.7
module 4	EVM0013062.1	15.9	15	22.7	20	18.1	20.1	15.9
module 4	EVM0004854.1	56	44.6	60.5	59.3	59	60.2	56
module 4	EVM0040817.1	25.9	23.9	32.6	30.9	26.2	28.8	25.9
module 4	EVM0043013.2	30.3	27.4	42.6	38.3	33.5	36.4	32.2
module 4	EVM0023506.1	29.7	24.8	40.3	37	34.7	36.1	30.6
module 4	EVM0012697.1	12.2	10.4	28.1	21.7	18.2	18.5	17.1
module 4	EVM0038689.1	5.8	5.2	7	6.7	6.2	7	6.2
module 4	EVM0037564.1	19.5	14.4	48.9	29.4	29	45.7	20.8
module 4	EVM0045404.1	5.2	5	26.9	15.1	14.9	20	9.5
module 4	EVM0007652.1	20.9	19.8	37.4	29.2	28.4	35	24.1
module 4	EVM0045692.1	6.6	5.9	8.4	7.6	7.1	8.1	7.5
module 4	EVM0002846.1	54.9	48.1	76.8	66.1	60.6	71.4	65.4
module 4	EVM0030903.1	2.2	7.2	7.6	7.3	7.4	9.8	6.8
module 4	EVM0026519.1	124	169.5	194.6	178.5	194.3	230.3	153.5
module 4	EVM0040569.1	19.3	20.2	26.7	26.3	26.3	28.9	19.4
module 4	EVM0052990.1	64.3	69.4	85.3	80.7	70.5	88.3	66.4
module 4	EVM0050899.1	18.4	21.6	31.7	30.1	25.3	32.9	21
module 4	EVM0027828.1	29.7	51.6	86.2	77.5	75.8	94.4	41.9
module 4	EVM0026861.1	9.9	13.3	18	16.5	16.1	20.8	13
module 4	EVM0014585.1	52	297.3	420.5	367.8	360.8	460.4	263.7
module 4	EVM0021167.1	12.1	15	15.9	15.9	15.5	17.1	14.3
module 4	EVM0013680.1	15.2	42.3	52	59.8	44.5	62.9	41.3
module 4	EVM0023012.1	31.2	32.3	35.2	34	32.1	38.3	28.5
module 4	EVM0018046.1	5.6	5.8	6.7	6.1	5.7	7.9	4.6
module 4	EVM0010689.1	16.1	22.4	29.5	27	21.5	29.5	16.8
module 4	EVM0019061.1	20	24	26	24.2	23.7	27.7	21.2
module 4	EVM0056545.1	2.7	4.7	8.4	6.4	4.6	8.5	3.2
module 4	EVM0039163.1	69.9	122.4	160	131.5	121.3	191.6	112.5
module 4	EVM0006751.1	60.2	176.8	186.6	186.1	164.3	203.4	142.2
module 4	EVM0042474.1	7.3	6.9	8.3	8.3	8.2	10.7	7.5
module 4	EVM0019830.1	10.4	7.2	13.3	12.7	12.6	15.5	12.4
module 4	EVM0014721.1	57.8	52.2	66.7	64.2	64	73.4	57.9
module 4	EVM0019111.1	5.9	6.1	8.8	8.6	8.2	9.2	8.2
module 4	EVM0044975.1	2.2	5.9	10.2	9.9	7.9	19	8.6
module 4	EVM0020086.1	144.1	186.7	294.8	253	205.2	336.7	243.8
module 4	EVM0019089.1	18.6	35.2	48.7	47.6	43	53.5	46.5
module 4	EVM0007574.1	13.6	26.6	42.5	41	38.1	51.3	38.7
module 4	EVM0055388.1	11	12.2	19.4	20.2	15.9	21.9	14.7
module 4	EVM0012995.1	1.8	6.2	16.7	16.7	11.9	17.5	11.2
module 4	EVM0050331.2	16.4	18.2	21.6	20.1	18.7	21.6	18.4
module 4	EVM0004911.1	5.8	7	9.6	8.2	8.1	10	8
module 4	EVM0024729.1	5.2	6	7.3	7	6.9	7.4	6.7
module 4	EVM0008631.1	2.1	5.4	9.4	8.5	8.1	10	6.8
module 4	EVM0027337.1	63.9	79.3	148.1	145.4	94.5	208.9	80.4
module 4	EVM0024259.1	2.3	8	11.2	10.6	9.8	12.8	8.2
module 4	EVM0007931.1	113.5	115.4	181.6	174.4	165	204.3	147.4
module 4	EVM0008616.1	7.3	8.8	13.5	12.2	10.9	14.5	9.9
module 4	EVM0060923.1	11	14.2	23.6	20.3	20.2	25.7	16.3
module 4	EVM0034817.1	20.5	41.8	59.8	56.3	43.6	61.7	43.5
module 4	EVM0000431.1	2.9	6.6	8.4	8	7.9	9.6	7.8
module 4	EVM0049834.1	5.7	12.1	21.6	13.9	14.7	16.7	11.9
module 4	EVM0033926.1	158.5	281.6	374.3	304	286.6	366.6	169.3
module 4	EVM0030492.1	18.7	23.9	28.7	26.3	24.9	26.5	22.5
module 4	EVM0032780.1	61.5	97.4	135	100.2	99.1	123.2	71.5
module 4	EVM0052651.1	28.2	33.5	41.6	36.3	35.7	38.5	30.9
module 4	EVM0041342.1	79.3	116.2	162.4	143.3	125.2	155.6	103.4
module 4	EVM0034403.1	9.3	10.2	15.4	12	10.6	14	9.6
module 4	EVM0035346.1	70.6	76.5	93.6	85.1	79	88.7	74.1
module 4	EVM0040236.1	27.6	144.6	217.9	190.1	151.5	207.6	111.4
module 4	EVM0032176.1	118.1	182.2	221	210.2	209	218.4	159.4
module 4	EVM0027692.1	11.6	14.1	16.6	15.8	15.7	16.4	13.2
module 4	EVM0036529.1	7.9	8.6	39.1	28.3	22.2	29.6	15.9
module 4	EVM0018591.1	46.8	159.9	340.5	278.8	202.2	294.2	165.5
module 4	EVM0032582.1	4.4	10.4	19	16.3	11.7	18.7	11.1
module 4	EVM0023058.1	32	33.5	49.2	41.4	39.6	42.8	35.2
module 4	EVM0022591.1	9.2	11.1	17.3	14.8	12.8	15.4	11.7
module 4	EVM0048211.1	69.6	71.2	94.2	87	86.3	90.8	77.2
module 4	EVM0047514.1	20.8	22	38.5	32	28.1	32.9	24.7
module 4	EVM0015463.1	6	6.4	8.2	7.4	7.3	7.7	7.1
module 4	EVM0013499.2	19.1	20.1	22.2	21.7	20.4	22	20.3
module 4	EVM0008918.1	10.9	11.2	14.2	13.2	13.8	14.1	12.8
module 4	EVM0055680.1	3.6	4.4	12.4	6.1	7.7	9.7	4.9
module 4	EVM0040658.1	3.8	5.3	11.1	7.5	8.8	10.2	7.3
module 4	EVM0000349.1	4.8	5.7	7.9	6.7	7.1	7.3	6
module 4	EVM0030915.1	9.5	1.3	12.8	5.9	12.9	13.2	9.4
module 4	EVM0027078.1	82.2	77.9	87.3	81.2	91.2	87.5	84.5
module 4	EVM0022418.1	6.4	5.7	8.2	5.8	8.8	11.4	7.5
module 4	EVM0029163.1	14.4	13.5	16.3	13.3	15.1	15.4	13.8
module 4	EVM0010526.1	12	11.2	14.5	11.7	12.7	13	12.3
module 4	EVM0053377.1	11.3	17.9	23.2	10.6	19.3	23.2	11.3
module 4	EVM0021576.1	74.4	79.6	84.2	73.5	89.2	103.7	73.8
module 4	EVM0054895.1	40.6	42.4	45.7	42.2	42.7	48.5	39.9
module 4	EVM0038511.1	8.9	10	13.2	8.8	10.3	11.2	5.3
module 4	EVM0008890.1	196	194.8	212.7	188.3	201.4	214.7	177.5
module 4	EVM0030636.1	25.4	24.2	26.1	25.8	26.4	27.6	23.1
module 4	EVM0051130.1	34.8	31.3	40.3	37.4	40.2	41.9	25.7
module 4	EVM0015702.1	17.4	17.1	20.2	17.5	18.8	21.3	16.8
module 4	EVM0050664.1	27.7	27.3	32.6	28.6	31.4	29.4	25.7
module 4	EVM0058467.2	7.5	7.7	8.5	8	8.2	8.2	6.7
module 4	EVM0039941.1	84.4	86.5	97.4	89.8	90.3	91.8	83.7
module 4	EVM0000027.1	48.4	48.7	61	50.1	54.4	55.3	45.4
other 2	EVM0049136.1	6.3	7.5	6	6.5	5.9	7.1	6.4
other 2	EVM0039790.2	5.3	6.3	5.1	5.7	4.7	5.4	5.2
other 2	EVM0009112.1	9.9	11.5	9.2	9.9	7.6	10.5	8.1
other 2	EVM0022797.1	14.4	13.9	12.4	14.2	11.9	18.1	13.7
other 2	EVM0015627.1	22.1	7.1	6.6	7.3	3	7.5	6.6
other 2	EVM0058059.1	9.3	8.9	8.8	9.5	8.3	11.3	6.8
other 2	EVM0002897.1	9.9	18.3	9.4	23.1	4.4	27.7	9.7
other 2	EVM0056384.1	82.5	27.1	18.9	34.1	34.6	67.3	24.9
other 2	EVM0031439.1	28.8	15	13.2	13.7	17.3	23.4	11.4
[truncated: 754 more rows]

## Sheet: 18
Table S18 KEGG enrichment analysis in five co-expression modules
Class	Metabolisms	Metabolism pathways	module 1	module 2	module 3	module 4	module 5
(a)	Metabolism of other amino acids	Cyanoamino acid metabolism	1	1	0.99133	0.010575	0.2768
(a)	Amino acid metabolism	Lysine degradation	0.012888	0.29307	0.0033982	0.99937	0.94126
(a)	Amino acid metabolism	Lysine biosynthesis	1	1	0.64711	0.0037709	0.99696
(a)	Metabolism of other amino acids	Glutathione metabolism	0.96395	0.98799	0.60344	5.6558e-07	0.99998
(a)	Amino acid metabolism	Valine, leucine and isoleucine biosynthesis	0.50433	0.89852	0.01	0.054921	1
(b)	Biosynthesis of other secondary metabolites	Phenylpropanoid biosynthesis	0.81744	0.34685	0.95437	0.70764	0.0072429
(b)	Biosynthesis of other secondary metabolites	Flavonoid biosynthesis	0.91936	0.0011482	0.95231	0.87589	0.080239
(b)	Biosynthesis of other secondary metabolites	Flavone and flavonol biosynthesis	1	0.00089691	1	1	0.39249
(b)	Biosynthesis of other secondary metabolites	Tropane, piperidine and pyridine alkaloid biosynthesis	1	0.45488	0.74225	0.0083644	0.98612
(b)	Biosynthesis of other secondary metabolites	Caffeine metabolism	1	1	0.0060312	1	1
(c)	Carbohydrate metabolism	Glyoxylate and dicarboxylate metabolism	0.99181	0.99833	0.98245	0.47796	0.00023414
(c)	Carbohydrate metabolism	Amino sugar and nucleotide sugar metabolism	0.85656	0.086881	0.8789	0.98428	0.0013427
(c)	Carbohydrate metabolism	Pentose phosphate pathway	0.85279	0.98963	0.97216	0.00046976	0.78768
(c)	Carbohydrate metabolism	Pyruvate metabolism	0.39933	0.96475	0.79767	0.013815	0.88985
(c)	Carbohydrate metabolism	Glycolysis	0.6135	0.93468	0.99981	6.7336e-07	0.92554
(c)	Carbohydrate metabolism	C5-Branched dibasic acid metabolism	0.50965	0.6126	0.0094786	0.77809	0.99776
(c)	Carbohydrate metabolism	Butanoate metabolism	0.40991	0.55827	0.0061665	0.6012	0.99944
(d)	Energy metabolism	Photosynthesis	0.96395	1	1	1	2.5265e-34
(d)	Energy metabolism	Photosynthesis - antenna proteins	1	1	1	1	1.0978e-21
(d)	Energy metabolism	Carbon fixation in photosynthetic organisms	0.9638	0.9916	0.99757	0.012145	0.054134
(d)	Energy metabolism	Nitrogen metabolism	0.16159	0.85099	0.99997	0.009634	0.48578
(e)	Glycan biosynthesis and metabolism	N-Glycan biosynthesis	0.43436	0.0026382	0.52052	0.93227	0.89577
(e)	Glycan biosynthesis and metabolism	Various types of N-glycan biosynthesis	1	0.00030304	0.09913	0.97051	0.96471
(e)	Glycan biosynthesis and metabolism	Glycosaminoglycan degradation	0.29929	0.0090747	0.29533	0.92208	1
(e)	Glycan biosynthesis and metabolism	Other types of O-glycan biosynthesis	0.0069026	1	0.31155	1	1
(e)	Glycan biosynthesis and metabolism	Glycosylphosphatidylinositol(GPI)-anchor biosynthesis	0.0035316	1	0.62546	1	1
(f)	Lipid metabolism	Glycerolipid metabolism	1	0.18646	0.0034516	0.99985	0.35904
(f)	Lipid metabolism	Arachidonic acid metabolism	1	1	0.019393	0.86681	0.77477
(f)	Lipid metabolism	Fatty acid biosynthesis	0.64465	0.94834	0.95605	0.0015055	0.92087
(f)	Lipid metabolism	Biosynthesis of unsaturated fatty acids	1	1	0.52052	0.0036035	0.97999
(g)	Metabolism of cofactors and vitamins	Porphyrin and chlorophyll metabolism	1	0.70154	0.94578	0.62255	0.0079222
(g)	Metabolism of cofactors and vitamins	Ubiquinone and other terpenoid-quinone biosynthesis	0.85578	0.010935	0.67846	0.58882	0.69021
(g)	Metabolism of cofactors and vitamins	Biotin metabolism	1	1	0.99948	0.00021077	0.76013
(g)	Metabolism of cofactors and vitamins	Pantothenate and CoA biosynthesis	0.80738	1	0.28532	0.00041914	0.99999
(h)	Metabolism of terpenoids and polyketides	Carotenoid biosynthesis	1	0.33926	0.98823	0.0064104	0.85091
(h)	Metabolism of terpenoids and polyketides	Biosynthesis of ansamycins	1	1	1	0.01012	0.88108
(h)	Metabolism of terpenoids and polyketides	Terpenoid backbone biosynthesis	0.3526	0.91467	0.99218	6.5701e-07	0.99823
(i)	Nucleotide metabolism	Pyrimidine metabolism	0.07404	0.73137	0.00035221	0.82013	0.99996
(i)	Nucleotide metabolism	Purine metabolism	0.17259	0.92828	1.3738e-05	0.73475	0.99997
(j)	Xenobiotics biodegradation and metabolism	Metabolism of xenobiotics by cytochrome P450	0.8003	1	0.49811	0.0049731	0.98892
(j)	Xenobiotics biodegradation and metabolism	Benzoate degradation	0.24755	1	0.0075896	0.97128	1
(j)	Xenobiotics biodegradation and metabolism	Fluorobenzoate degradation	1	1	0.0060312	1	1
(j)	Xenobiotics biodegradation and metabolism	Chlorocyclohexane and chlorobenzene degradation	1	1	0.0060312	1	1
(j)	Xenobiotics biodegradation and metabolism	Toluene degradation	1	1	0.0060312	1	1

## Sheet: 19
Table S19 Annotation of TPS genes in Z. bungeanum
Gene_IDs	Terpene_Classes	P10	P30	P40	P50	P60	P70	P80	PF03936_Family	Major Products	Other Products
EVM0049874.1	Monoterpenes	602.9	376.7	432.8	248.8	158.7	25.6	5.5	TPS_0001_005	beta-phellandrene	β-myrcene; D-limonene
EVM0044705.1		5.2	8.6	12.2	12.4	11	2.5	0.2	TPS_0001_005	beta-phellandrene	β-myrcene; D-limonene
EVM0061314.1		12.9	10.6	15.6	12	9.5	7.4	4.8	TPS_0001_005	beta-phellandrene	β-myrcene; D-limonene
EVM0020501.1		176.9	118.4	161.1	85.4	50.3	24.8	2.7	TPS_0001_005	(R)-limonene
EVM0057424.1		17.5	7	12.6	8.5	6.1	1.3	0.2	TPS_0001_005	(R)-limonene
EVM0015237.1		0	0	0	0	0	0	0	TPS_0001_005	(R)-limonene
EVM0045442.1		2.2	0.2	1.8	1	0.5	0.5	0.1	TPS_0001_005	(R)-limonene
EVM0048544.1		0.8	0.1	0	0	0.1	0.2	0	TPS_0001_012
EVM0007971.1		53	40.6	38	24.3	23.4	8.3	2.8	TPS_0001_019	Gamma-terpinene	β-pinene; Myrcene
EVM0011022.1		0	0	0	0	0	0	0	TPS_0001_019	Gamma-terpinene	β-ocimene
EVM0031107.1		0	0	0.1	0	0	0	0	TPS_0001_019	Gamma-terpinene
EVM0058042.1		4.8	5.2	2.8	1.4	1.6	0.3	0.1	TPS_0001_019	Gamma-terpinene
EVM0055848.1		12	12.6	7.9	9	7.8	4.8	1.3	TPS_0001_019	Gamma-terpinene
EVM0048094.1		2.7	24.8	6	7.4	8.8	0.7	0.3	TPS_0001_019	Gamma-terpinene
EVM0017975.1		0	0.1	0.1	0.1	0	0	0	TPS_0001_019	Gamma-terpinene
EVM0043501.1		0	0	0	0	0	0	0	TPS_0001_019	Gamma-terpinene
EVM0000115.1		15.8	27.4	16.8	14.8	18.3	11.1	2.4	TPS_0001_019	Gamma-terpinene
EVM0046379.1		3.1	1	1.3	0.9	1.3	2.5	1.5	TPS_0001_035
EVM0026198.1		4.2	1.3	1.7	1	0.8	2	1.3	TPS_0001_035
EVM0051736.1		1.7	0.6	1.1	0.9	0.5	2.4	1.2	TPS_0001_035
EVM0051230.1		1	1.6	1.9	1.4	0.9	0.4	0.5	TPS_0001_035
EVM0013787.1		9.1	17.2	20	14.8	13.2	13.6	8.3	TPS_0001_035
EVM0046861.1		3.8	5.5	5.7	4.6	3.2	3.6	2.1	TPS_0001_035
EVM0010999.1		1.7	3	3	1.8	1.1	1.5	0.5	TPS_0001_035
EVM0008779.1		2.9	4.2	4.8	1.4	1.4	0.8	0.6	TPS_0001_035
EVM0060831.1		0	0	1.8	1.3	2.4	3.7	1.1	TPS_0001_035
EVM0031938.1		0.1	0.1	2.8	2.7	5.9	3.8	2.4	TPS_0001_035
EVM0021610.1		2.3	0.6	1.3	0.3	0.2	7.5	2.9	TPS_0001_036
EVM0060707.1		0.3	0	0.2	0	0.1	1.8	0.5	TPS_0001_036
EVM0036701.1		0.7	0	0.3	0	0.1	1.9	0.5	TPS_0001_036
EVM0014322.1		2.2	0.2	0.4	0	0.1	1.9	0.3	TPS_0001_036
EVM0058387.1	Alcohols	0.3	0	0.2	0	0.1	0.1	0	TPS_0009_004	(3S,6E)-nerolidol
EVM0005835.1		0.2	0	0.1	0	0	0.2	0	TPS_0009_004	(3S,6E)-nerolidol
EVM0011142.1		0.4	0	0.8	0.3	0.1	0.2	0.1	TPS_0009_005	(3S)-linalool
EVM0049653.1		0.2	0	0.1	0	0.1	0	0	TPS_0009_007	(3S)-linalool
EVM0031479.1		0	0	0	0	0	0	0	TPS_0009_007	(3S)-linalool
EVM0015024.1		0.1	0	0.2	0	0	0.1	0	TPS_0009_007	(3S)-linalool
EVM0047105.1	Sesquiterpenes	0.1	2.3	1.2	2.2	4.2	2.1	4.9	TPS_0011_008	(E)-beta-farnesene
EVM0048740.1		2	0.7	0.6	0.4	0.3	0.2	0	TPS_0011_008	(E)-beta-farnesene
EVM0005856.1		1	0.5	0.2	0.2	0	0	0	TPS_0011_008	(E)-beta-farnesene
EVM0056031.1		0.4	9.9	7.1	13	28.5	13.7	30.3	TPS_0011_008	(E)-beta-farnesene
EVM0014567.1		2.2	0.4	1	1.3	1.1	1.3	0.4	TPS_0011_009	(-)-germacrene D	δ-cadinene
EVM0024177.1		0.3	0.3	1.4	2.8	2.8	2.3	0.4	TPS_0011_009	(-)-germacrene D	δ-cadinene
EVM0055089.1		1.3	0.6	0.9	1.3	1.5	1.2	0.3	TPS_0011_009	(-)-germacrene D	δ-cadinene
EVM0055452.1		2.2	0.5	0.1	0.1	0	0	0	TPS_0011_027	beta-caryophyllene	α-humulene
EVM0035565.1		1.6	0.4	0.2	0	0	0.1	0	TPS_0011_027	beta-caryophyllene	α-humulene
EVM0058198.1		0.4	0.1	0	0	0	0.2	0.1	TPS_0011_027	beta-caryophyllene	α-humulene
EVM0049356.1		0	0	0	0	0	0	0	TPS_0011_027	beta-caryophyllene	α-humulene
EVM0007777.1		0	0	0	0	0	0	0	TPS_0011_027	beta-caryophyllene	α-humulene
EVM0000881.1		12.2	17.3	31	22.2	12.2	11.5	4	TPS_0011_028
EVM0008106.1		0.6	0.2	0.5	0.1	0.1	0	0	TPS_0011_028
EVM0008524.1		2.6	2.8	4.4	2.4	1.5	1.3	0.3	TPS_0011_028
EVM0055208.1		5.4	5.4	8.4	4.8	2.7	0.8	0.1	TPS_0011_028
EVM0003302.1		20	18	23.2	10.4	5.9	3.2	0.3	TPS_0011_028
EVM0045361.1		7.4	4.7	7.2	4.2	2.8	1.9	0.6	TPS_0011_028
EVM0018866.1		42	32.1	76.5	52	41.7	31.1	10.1	TPS_0011_028
EVM0045834.1		0.1	0	0	0	0	0	0	TPS_0011_028
EVM0041945.1		0	0	0	0	0	0	0	TPS_0011_029
EVM0022777.1		0	0	0	0	0	0	0	TPS_0011_029
EVM0040550.1		0	0	0	0	0	0	0	TPS_0011_029
EVM0037047.1	Unknown	0	0	0	0	0	0	0	TPS_0019_005	Casbene
EVM0035804.1		0	0	0	0	0	0	0	TPS_0026_001
EVM0020551.1		0	0	0	0	0.1	0	0	TPS_0026_001
EVM0042811.1	Diterpenes	3.8	4.7	5.7	5.1	6.6	4.8	6.1	TPS_0004_008	ent-kaurene
EVM0012267.1		1.9	0.6	1.2	1.9	1.3	2.3	2.4	TPS_0004_008	ent-kaurene
EVM0025298.1		0.3	0.2	0.3	0.5	0.2	0.2	0.1	TPS_0013_010	ent-copalyl diphosphate
EVM0022866.1		0.5	0.6	0.3	0.3	0.3	0	0	TPS_0013_010	ent-copalyl diphosphate
EVM0017460.1		0.2	0.3	0.3	0.2	0.2	0	0	TPS_0013_010	ent-copalyl diphosphate
EVM0057268.1		0	0	0	0	0	0.1	0	TPS_0017_002	geranyllinalool
EVM0006713.1		0	0	0	0	0	0.1	0	TPS_0017_002	geranyllinalool

## Sheet: 21
Table S21 Annotation of TPS genes in Z. bungeanum, C. sinensis and A. thaliana
Species	Terpene_Classes	Gene_IDs	PF03936_Family	Major Products	Other Products
Z. bungeanum	Monoterpenes	EVM0049874.1	TPS_0001_005	beta-phellandrene synthase	β-myrcene; D-limonene
		EVM0044705.1	TPS_0001_005	beta-phellandrene synthase	β-myrcene; D-limonene
		EVM0061314.1	TPS_0001_005	beta-phellandrene synthase	β-myrcene; D-limonene
		EVM0020501.1	TPS_0001_005	(R)-limonene synthase
		EVM0057424.1	TPS_0001_005	(R)-limonene synthase
		EVM0015237.1	TPS_0001_005	(R)-limonene synthase
		EVM0045442.1	TPS_0001_005	(R)-limonene synthase
		EVM0048544.1	TPS_0001_012
		EVM0007971.1	TPS_0001_019	Gamma-terpinene synthase	β-pinene; Myrcene
		EVM0011022.1	TPS_0001_019	Gamma-terpinene synthase	β-ocimene
		EVM0031107.1	TPS_0001_019	Gamma-terpinene synthase
		EVM0058042.1	TPS_0001_019	Gamma-terpinene synthase
		EVM0055848.1	TPS_0001_019	Gamma-terpinene synthase
		EVM0048094.1	TPS_0001_019	Gamma-terpinene synthase
		EVM0017975.1	TPS_0001_019	Gamma-terpinene synthase
		EVM0043501.1	TPS_0001_019	Gamma-terpinene synthase
		EVM0000115.1	TPS_0001_019	Gamma-terpinene synthase
		EVM0046379.1	TPS_0001_035
		EVM0026198.1	TPS_0001_035
		EVM0051736.1	TPS_0001_035
		EVM0051230.1	TPS_0001_035
		EVM0013787.1	TPS_0001_035
		EVM0046861.1	TPS_0001_035
		EVM0010999.1	TPS_0001_035
		EVM0008779.1	TPS_0001_035
		EVM0060831.1	TPS_0001_035
		EVM0031938.1	TPS_0001_035
		EVM0021610.1	TPS_0001_036
		EVM0060707.1	TPS_0001_036
		EVM0036701.1	TPS_0001_036
		EVM0014322.1	TPS_0001_036
	Alcohols	EVM0058387.1	TPS_0009_004	(3S,6E)-nerolidol synthase
		EVM0005835.1	TPS_0009_004	(3S,6E)-nerolidol synthase
		EVM0011142.1	TPS_0009_005	(3S)-linalool synthase
		EVM0049653.1	TPS_0009_007	(3S)-linalool synthase
		EVM0031479.1	TPS_0009_007	(3S)-linalool synthase
		EVM0015024.1	TPS_0009_007	(3S)-linalool synthase
	Sesquiterpenes	EVM0047105.1	TPS_0011_008	(E)-beta-farnesene synthase
		EVM0048740.1	TPS_0011_008	(E)-beta-farnesene synthase
		EVM0005856.1	TPS_0011_008	(E)-beta-farnesene synthase
		EVM0056031.1	TPS_0011_008	(E)-beta-farnesene synthase
		EVM0014567.1	TPS_0011_009	(-)-germacrene D synthase	δ-cadinene
		EVM0024177.1	TPS_0011_009	(-)-germacrene D synthase	δ-cadinene
		EVM0055089.1	TPS_0011_009	(-)-germacrene D synthase	δ-cadinene
		EVM0055452.1	TPS_0011_027	beta-caryophyllene synthase	α-humulene
		EVM0035565.1	TPS_0011_027	beta-caryophyllene synthase	α-humulene
		EVM0058198.1	TPS_0011_027	beta-caryophyllene synthase	α-humulene
		EVM0049356.1	TPS_0011_027	beta-caryophyllene synthase	α-humulene
		EVM0007777.1	TPS_0011_027	beta-caryophyllene synthase	α-humulene
		EVM0000881.1	TPS_0011_028
		EVM0008106.1	TPS_0011_028
		EVM0008524.1	TPS_0011_028
		EVM0055208.1	TPS_0011_028
		EVM0003302.1	TPS_0011_028
		EVM0045361.1	TPS_0011_028
		EVM0018866.1	TPS_0011_028
		EVM0045834.1	TPS_0011_028
		EVM0041945.1	TPS_0011_029
		EVM0022777.1	TPS_0011_029
		EVM0040550.1	TPS_0011_029
	Unknown	EVM0037047.1	TPS_0019_005	Casbene synthase
		EVM0035804.1	TPS_0026_001
		EVM0020551.1	TPS_0026_001
	Diterpenes	EVM0025298.1	TPS_0013_010	ent-copalyl diphosphate synthase
		EVM0022866.1	TPS_0013_010	ent-copalyl diphosphate synthase
		EVM0017460.1	TPS_0013_010	ent-copalyl diphosphate synthase
		EVM0042811.1	TPS_0004_008	ent-kaurene synthase
		EVM0012267.1	TPS_0004_008	ent-kaurene synthase
		EVM0057268.1	TPS_0017_002	geranyllinalool synthase
		EVM0006713.1	TPS_0017_002	geranyllinalool synthase
C. sinensis	Monoterpenes	XP_024949906.1	TPS_0001_005	(R)-limonene synthase
		XP_006495036.2	TPS_0001_005	(R)-limonene synthase	geraniol synthase
		XP_015385962.1	TPS_0001_005	(R)-limonene synthase
		XP_006471085.1	TPS_0001_005	(R)-limonene synthase
		XP_024950265.1	TPS_0001_005	(R)-limonene synthase
		XP_024949725.1	TPS_0001_005	(R)-limonene synthase
		XP_024952681.1	TPS_0001_005	(R)-limonene synthase
		XP_006495264.1	TPS_0001_005	(R)-limonene synthase	geraniol synthase
		XP_024950338.1	TPS_0001_012
		XP_006487820.1	TPS_0001_019	Gamma-terpinene synthase	β-ocimene synthase
		XP_024956512.1	TPS_0001_019	Gamma-terpinene synthase	β-pinene synthase
		XP_015383661.1	TPS_0001_019	Gamma-terpinene synthase
		XP_006467489.1	TPS_0001_019	Gamma-terpinene synthase
		XP_006484917.1	TPS_0001_019	Gamma-terpinene synthase
		XP_006495349.2	TPS_0001_019	Gamma-terpinene synthase
		XP_015382986.1	TPS_0001_035
		XP_015383104.2	TPS_0001_036
		XP_006467948.1	TPS_0001_036
		XP_006469777.1	TPS_0001_037
		XP_006469735.1	TPS_0001_037
	Alcohols	XP_006467945.1	TPS_0009_004	(3S,6E)-nerolidol synthase
		XP_006467943.1	TPS_0009_005	3S)-linalool synthase
		XP_015380963.1	TPS_0009_005	3S)-linalool synthase
		XP_006493821.1	TPS_0009_005	3S)-linalool synthase
	Sesquiterpenes	XP_015384853.1	TPS_0011_008	(E)-beta-farnesene synthase
		XP_006475308.1	TPS_0011_008	(E)-beta-farnesene synthase
		XP_024949470.1	TPS_0011_008	(E)-beta-farnesene synthase
		XP_006475306.1	TPS_0011_008	(E)-beta-farnesene synthase
		XP_006490721.1	TPS_0011_008	(E)-beta-farnesene synthase
		XP_015384856.1	TPS_0011_008	(E)-beta-farnesene synthase
		XP_024953732.1	TPS_0011_008	(E)-beta-farnesene synthase
		XP_006469889.1	TPS_0011_009	(-)-germacrene D synthase
		XP_024950332.1	TPS_0011_009	(-)-germacrene D synthase
		XP_024953187.1	TPS_0011_009	(-)-germacrene D synthase
		XP_006475286.1	TPS_0011_009	(-)-germacrene D synthase
		XP_006478792.1	TPS_0011_009	(-)-germacrene D synthase
		XP_006473872.1	TPS_0011_009	(-)-germacrene D synthase
		XP_006472987.2	TPS_0011_009	(-)-germacrene D synthase
		XP_024952422.1	TPS_0011_009	(-)-germacrene D synthase
		XP_006476905.1	TPS_0011_009	(-)-germacrene D synthase
		XP_006475284.1	TPS_0011_009	(-)-germacrene D synthase
		XP_024954065.1	TPS_0011_009	(-)-germacrene D synthase
		XP_006473871.1	TPS_0011_009	(-)-germacrene D synthase
		XP_015384778.2	TPS_0011_027	beta-caryophyllene synthase
		XP_006494712.1	TPS_0011_027	beta-caryophyllene synthase
		XP_024953188.1	TPS_0011_028
		XP_015384854.1	TPS_0011_028
		XP_024953588.1	TPS_0011_028
		NP_001275785.1	TPS_0011_029
		XP_006477783.2	TPS_0011_029
	Unknown	XP_024948975.1	TPS_0019_006	Casbene synthase
	Diterpenes	XP_015385593.1	TPS_0013_010	ent-copalyl diphosphate synthase
		XP_024954019.1	TPS_0013_010	ent-copalyl diphosphate synthase
		XP_015381302.1	TPS_0004_008	ent-kaurene synthase
		XP_006467846.1	TPS_0017_002	geranyllinalool synthase
A. thaliana	Monoterpenes	NP_179998.1	TPS_0001_020	1,8-cineole synthase
		NP_189210.2	TPS_0001_020	1,8-cineole synthase
		NP_189212.1	TPS_0001_020	1,8-cineole synthase
		NP_189209.2	TPS_0001_020	1,8-cineole synthase
		NP_193406.3	TPS_0001_027	(E)-beta-ocimene synthase
		NP_567511.3	TPS_0001_028
	Alcohols	NP_176361.2	TPS_0009_001	S-(+)-linalool synthase
	Possible Sesquiterpenes	NP_197784.2	TPS_0022_001	Alpha-humulene synthase	β-caryophyllene
		NP_177165.1	TPS_0020_001	Dolabella-3,7-dien-18-ol synthase
		NP_001318758.1	TPS_0020_002
		NP_189587.1	TPS_0020_003
		NP_174635.1	TPS_0020_004
		NP_175312.1	TPS_0020_005
		NP_175313.1	TPS_0020_005
		NP_193066.4	TPS_0020_006	(Z)-gamma-bisabolene synthase
		NP_001328007.1	TPS_0020_006	(Z)-gamma-bisabolene synthase
		NP_199276.1	TPS_0020_007	Alpha-barbatene synthase
		NP_193322.2	TPS_0020_008
		NP_001324583.1	TPS_0020_009
		NP_188070.2	TPS_0020_010
		NP_188072.1	TPS_0020_010
		NP_001320348.1	TPS_0020_010
		NP_188067.1	TPS_0020_011
		NP_189746.1	TPS_0020_011
		NP_193754.2	TPS_0020_012
		NP_189564.2	TPS_0020_012
		NP_193756.3	TPS_0020_012
		NP_176776.1	TPS_0020_012
		NP_193753.1	TPS_0020_012
		NP_189555.2	TPS_0020_013
	Diterpenes	NP_192187.1	TPS_0013_005	ent-copalyl diphosphate synthase
		NP_178064.1	TPS_0004_003	ent-kaurene synthase
		NP_564772.1	TPS_0017_001	geranyllinalool synthase
